# Supplementary material for: Tris(1,10-phenanthroline-5,6-dione-κ2 N,N′)zinc bis­(perchlorate) acetonitrile monosolvate
Source: Acta Crystallogr Sect E Struct Rep Online. 2011 Sep 30;67(Pt 10):m1422–3. doi: 10.1107/S1600536811037081 (PMC3201451; doi:10.1107/S1600536811037081)
Supplement: Supplementary file 1 [file e-67-m1422-sup1.cif]

##############################################################################
#                                                                            #
# This CIF contains the data in a paper accepted for publication in          #
# Acta Crystallographica Section E. It conforms to the requirements of       #
# Notes for Authors for Acta Crystallographica Section E, and has been       #
# peer reviewed under the auspices of the IUCr Commission on Journals.       #
#                                                                            #
# Full details of the Crystallographic Information File format               #
# are given in the paper "The Crystallographic Information File (CIF):       #
# a New Standard Archive File for Crystallography" by S. R. Hall, F. H.      #
# Allen and I. D. Brown [Acta Cryst. (1991), A47, 655-685].                  #
#                                                                            #
# The current version of the core CIF dictionary is obtainable from          #
# ftp://ftp.iucr.org/pub/cif_core.dic.                                       #
#                                                                            #
# Software is freely available for graphical display of the structure(s)     #
# in this CIF. For information consult the CIF software page                 #
# http://www.iucr.org/resources/cif/software.                                #
#                                                                            #
# This file may be used for bona fide research purposes within the           #
# scientific community so long as proper attribution is given to the journal # 
# article from which it was obtained.                                        #
#                                                                            #
##############################################################################
data_I
_audit_creation_method     SHELXL-97
_chemical_name_systematic
;
Tris(1,10-phenanthroline-5,6-dione-\k^2^<i>N</i>,<i>N</i>')zinc
bis(perchlorate) acetonitrile monosolvate
;
_chemical_name_common     ?
_chemical_formula_moiety     'C36 H18 N6 O6 Zn 2+, 2(Cl O4 -), C2 H3 N'
_chemical_formula_sum     'C38 H21 Cl2 N7 O14 Zn'
_chemical_formula_iupac     '[Zn (C12 H6 N2 O2)3] (Cl O4)2, C2 H3 N'
_chemical_formula_weight     935.91
_chemical_melting_point     ?
_symmetry_cell_setting     orthorhombic
_symmetry_space_group_name_H-M     'P 21 21 21'
_symmetry_space_group_name_Hall     'P 2ac 2ab'
loop_
    _symmetry_equiv_pos_as_xyz
    'x, y, z'
    '-x+1/2, -y, z+1/2'
    '-x, y+1/2, -z+1/2'
    'x+1/2, -y+1/2, -z'
_cell_length_a     13.446(6)
_cell_length_b     14.125(6)
_cell_length_c     20.483(8)
_cell_angle_alpha     90.00
_cell_angle_beta     90.00
_cell_angle_gamma     90.00
_cell_volume     3890(3)
_cell_formula_units_Z     4
_cell_measurement_reflns_used     5261
_cell_measurement_theta_min     2.32
_cell_measurement_theta_max     22.49
_cell_measurement_temperature     296(2)
_exptl_crystal_description     prism
_exptl_crystal_colour     yellow
_exptl_crystal_size_max     0.30
_exptl_crystal_size_mid     0.12
_exptl_crystal_size_min     0.12
_exptl_crystal_density_diffrn     1.598
_exptl_crystal_density_meas     ?
_exptl_crystal_density_method     'not measured'
_exptl_crystal_F_000     1896
_exptl_absorpt_coefficient_mu     0.849
_exptl_absorpt_correction_type     multi-scan
_exptl_absorpt_process_details     '(SADABS; Sheldrick, 1996)'
_exptl_absorpt_correction_T_min     0.7847
_exptl_absorpt_correction_T_max     0.9050
_exptl_special_details     ?
_diffrn_ambient_temperature     296(2)
_diffrn_radiation_type     MoK\a
_diffrn_radiation_wavelength     0.71073
_diffrn_radiation_source     'fine-focus sealed tube'
_diffrn_radiation_monochromator     graphite
_diffrn_measurement_device_type     'Bruker APEXII CCD'
_diffrn_measurement_method     '\f and \w'
_diffrn_detector_area_resol_mean     ?
_diffrn_reflns_number     23200
_diffrn_reflns_av_R_equivalents     0.0786
_diffrn_reflns_av_sigmaI/netI     0.1108
_diffrn_reflns_theta_min     1.81
_diffrn_reflns_theta_max     28.56
_diffrn_reflns_theta_full     28.56
_diffrn_measured_fraction_theta_max     0.974
_diffrn_measured_fraction_theta_full     0.974
_diffrn_reflns_limit_h_min     -8
_diffrn_reflns_limit_h_max     17
_diffrn_reflns_limit_k_min     -18
_diffrn_reflns_limit_k_max     18
_diffrn_reflns_limit_l_min     -27
_diffrn_reflns_limit_l_max     24
_refine_special_details
;
;
_reflns_number_total     9569
_reflns_number_gt     5533
_reflns_threshold_expression     I>2\s(I)
_refine_ls_structure_factor_coef     Fsqd
_refine_ls_matrix_type     full
_refine_ls_R_factor_all     0.1233
_refine_ls_R_factor_gt     0.0748
_refine_ls_wR_factor_gt     0.1946
_refine_ls_wR_factor_ref     0.2201
_refine_ls_goodness_of_fit_ref     0.970
_refine_ls_restrained_S_all     0.970
_refine_ls_number_reflns     9569
_refine_ls_number_parameters     562
_refine_ls_number_restraints     1
_refine_ls_hydrogen_treatment     constr
_refine_ls_weighting_scheme     calc
_refine_ls_weighting_details
                 'calc w=1/[\s^2^(Fo^2^)+(0.1231P)^2^] where P=(Fo^2^+2Fc^2^)/3'
_atom_sites_solution_hydrogens     geom
_atom_sites_solution_primary     direct
_atom_sites_solution_secondary     difmap
_refine_ls_shift/su_max     0.001
_refine_ls_shift/su_mean     0.000
_refine_diff_density_max     1.162
_refine_diff_density_min     -0.392
_refine_ls_extinction_method     'SHELXL97 (Sheldrick, 2008)'
_refine_ls_extinction_coef     0.0031(7)
_refine_ls_extinction_expression
                                  'Fc^*^=kFc[1+0.001xFc^2^\l^3^/sin(2\q)]^-1/4^'
_refine_ls_abs_structure_details     'Flack (1983), 4095 Friedel pairs'
_refine_ls_abs_structure_Flack     0.12(2)
loop_
    _atom_type_symbol
    _atom_type_description
    _atom_type_scat_dispersion_real
    _atom_type_scat_dispersion_imag
    _atom_type_scat_source
    'C' 'C' 0.0033 0.0016
                         'International Tables Vol C Tables 4.2.6.8 and 6.1.1.4'
    'H' 'H' 0.0000 0.0000
                         'International Tables Vol C Tables 4.2.6.8 and 6.1.1.4'
    'N' 'N' 0.0061 0.0033
                         'International Tables Vol C Tables 4.2.6.8 and 6.1.1.4'
    'O' 'O' 0.0106 0.0060
                         'International Tables Vol C Tables 4.2.6.8 and 6.1.1.4'
    'Cl' 'Cl' 0.1484 0.1585
                         'International Tables Vol C Tables 4.2.6.8 and 6.1.1.4'
    'Zn' 'Zn' 0.2839 1.4301
                         'International Tables Vol C Tables 4.2.6.8 and 6.1.1.4'
_computing_data_collection     'APEX2 (Bruker, 2007)'
_computing_cell_refinement     'SAINT (Bruker, 2007)'
_computing_data_reduction     'SAINT (Bruker, 2007)'
_computing_structure_solution     'SHELXS97 (Sheldrick, 2008)'
_computing_structure_refinement     'SHELXL97 (Sheldrick, 2008)'
_computing_molecular_graphics     'SHELXTL (Sheldrick, 2008)'
_computing_publication_material     'SHELXTL (Sheldrick, 2008)'
loop_
    _atom_site_type_symbol
    _atom_site_label
    _atom_site_fract_x
    _atom_site_fract_y
    _atom_site_fract_z
    _atom_site_U_iso_or_equiv
    _atom_site_adp_type
    _atom_site_calc_flag
    _atom_site_refinement_flags
    _atom_site_occupancy
    _atom_site_symmetry_multiplicity
    _atom_site_disorder_assembly
    _atom_site_disorder_group
    Zn Zn1 0.30685(6) 0.98904(5) 0.06979(3) 0.0455(2) Uani d . 1 1 . .
    Cl Cl1 0.67594(16) 0.99782(14) 0.20658(10) 0.0753(6) Uani d . 1 1 . .
    Cl Cl2 0.34979(14) 0.98420(14) 0.80652(8) 0.0625(5) Uani d . 1 1 . .
    C C1 0.0895(6) 0.9679(5) 0.1240(3) 0.064(2) Uani d . 1 1 . .
    H H14 0.1171 0.9259 0.1540 0.077 Uiso calc R 1 1 . .
    C C2 -0.0107(6) 0.9882(7) 0.1292(4) 0.072(2) Uani d . 1 1 . .
    H H15 -0.0495 0.9619 0.1621 0.086 Uiso calc R 1 1 . .
    C C3 -0.0496(7) 1.0470(6) 0.0851(3) 0.068(2) Uani d . 1 1 . .
    H H34 -0.1173 1.0604 0.0864 0.082 Uiso calc R 1 1 . .
    C C4 0.0077(6) 1.0874(5) 0.0385(3) 0.0545(16) Uani d . 1 1 . .
    C C5 0.1094(5) 1.0680(4) 0.0373(3) 0.0454(15) Uani d . 1 1 . .
    C C6 -0.0314(6) 1.1548(6) -0.0103(3) 0.0589(18) Uani d . 1 1 . .
    C C7 0.0375(6) 1.2115(5) -0.0490(4) 0.0607(19) Uani d . 1 1 . .
    C C8 0.1777(5) 1.1146(4) -0.0073(3) 0.0434(14) Uani d . 1 1 . .
    C C9 0.1438(6) 1.1861(4) -0.0494(3) 0.0500(16) Uani d . 1 1 . .
    C C10 0.2105(7) 1.2283(5) -0.0905(3) 0.061(2) Uani d . 1 1 . .
    H H12 0.1899 1.2756 -0.1191 0.073 Uiso calc R 1 1 . .
    C C11 0.3100(7) 1.1998(5) -0.0890(3) 0.0560(16) Uani d . 1 1 . .
    H H9 0.3567 1.2267 -0.1169 0.067 Uiso calc R 1 1 . .
    C C12 0.3362(6) 1.1323(5) -0.0463(3) 0.0537(17) Uani d . 1 1 . .
    H H23 0.4026 1.1138 -0.0453 0.064 Uiso calc R 1 1 . .
    C C13 0.2120(8) 0.8282(5) -0.0163(3) 0.073(3) Uani d . 1 1 . .
    H H32 0.1532 0.8421 0.0056 0.088 Uiso calc R 1 1 . .
    C C14 0.2102(9) 0.7601(5) -0.0669(4) 0.082(3) Uani d . 1 1 . .
    H H21 0.1518 0.7281 -0.0773 0.098 Uiso calc R 1 1 . .
    C C15 0.2969(11) 0.7423(5) -0.1005(4) 0.092(4) Uani d . 1 1 . .
    H H25 0.2984 0.6983 -0.1343 0.111 Uiso calc R 1 1 . .
    C C16 0.3771(8) 0.7886(5) -0.0837(3) 0.069(2) Uani d . 1 1 . .
    C C17 0.3754(7) 0.8544(4) -0.0322(3) 0.055(2) Uani d . 1 1 . .
    C C18 0.4704(11) 0.7718(7) -0.1200(5) 0.098(4) Uani d . 1 1 . .
    C C19 0.5643(12) 0.8214(10) -0.0980(5) 0.121(5) Uani d . 1 1 . .
    C C20 0.4652(6) 0.9057(5) -0.0147(3) 0.0535(17) Uani d . 1 1 . .
    C C21 0.5537(8) 0.8898(6) -0.0445(4) 0.078(2) Uani d U 1 1 . .
    C C22 0.6343(8) 0.9412(9) -0.0293(5) 0.104(3) Uani d U 1 1 . .
    H H33 0.6935 0.9344 -0.0523 0.124 Uiso calc R 1 1 . .
    C C23 0.6262(7) 1.0052(8) 0.0220(5) 0.094(3) Uani d . 1 1 . .
    H H36 0.6809 1.0397 0.0363 0.113 Uiso calc R 1 1 . .
    C C24 0.5360(6) 1.0154(6) 0.0506(4) 0.0677(19) Uani d . 1 1 . .
    H H26 0.5304 1.0583 0.0849 0.081 Uiso calc R 1 1 . .
    C C25 0.3351(6) 0.8160(5) 0.1594(3) 0.0554(18) Uani d . 1 1 . .
    H H17 0.3106 0.7802 0.1249 0.067 Uiso calc R 1 1 . .
    C C26 0.3698(7) 0.7699(5) 0.2160(4) 0.067(2) Uani d . 1 1 . .
    H H27 0.3689 0.7042 0.2182 0.080 Uiso calc R 1 1 . .
    C C27 0.4033(6) 0.8194(5) 0.2656(3) 0.0543(17) Uani d . 1 1 . .
    H H20 0.4261 0.7888 0.3029 0.065 Uiso calc R 1 1 . .
    C C28 0.4046(5) 0.9162(5) 0.2621(3) 0.0463(15) Uani d . 1 1 . .
    C C29 0.3698(5) 0.9579(4) 0.2062(3) 0.0421(14) Uani d . 1 1 . .
    C C30 0.4395(6) 0.9750(5) 0.3177(3) 0.0555(17) Uani d . 1 1 . .
    C C31 0.4307(6) 1.0827(6) 0.3127(3) 0.0597(19) Uani d . 1 1 . .
    C C32 0.3645(5) 1.0629(4) 0.1986(3) 0.0410(13) Uani d . 1 1 . .
    C C33 0.3887(5) 1.1216(5) 0.2506(3) 0.0484(15) Uani d . 1 1 . .
    C C34 0.3719(7) 1.2171(5) 0.2433(3) 0.062(2) Uani d . 1 1 . .
    H H7 0.3864 1.2586 0.2772 0.075 Uiso calc R 1 1 . .
    C C35 0.3347(6) 1.2500(5) 0.1872(3) 0.061(2) Uani d . 1 1 . .
    H H24 0.3202 1.3140 0.1823 0.073 Uiso calc R 1 1 . .
    C C36 0.3182(6) 1.1875(4) 0.1369(3) 0.0540(17) Uani d . 1 1 . .
    H H8 0.2952 1.2108 0.0972 0.065 Uiso calc R 1 1 . .
    C C37 0.5814(10) 0.1897(9) 0.8669(5) 0.113(4) Uani d . 1 1 . .
    C C38 0.5824(12) 0.1612(15) 0.8005(6) 0.193(9) Uani d . 1 1 . .
    H H38A 0.6089 0.2114 0.7741 0.289 Uiso calc R 1 1 . .
    H H38B 0.5159 0.1470 0.7866 0.289 Uiso calc R 1 1 . .
    H H38C 0.6233 0.1058 0.7958 0.289 Uiso calc R 1 1 . .
    N N1 0.1489(4) 1.0048(4) 0.0788(2) 0.0461(11) Uani d . 1 1 . .
    N N2 0.2743(4) 1.0902(3) -0.0054(2) 0.0449(12) Uani d . 1 1 . .
    N N3 0.2912(6) 0.8710(4) 0.0003(2) 0.0595(17) Uani d . 1 1 . .
    N N4 0.4580(5) 0.9700(4) 0.0335(2) 0.0522(14) Uani d . 1 1 . .
    N N5 0.3368(5) 0.9083(3) 0.1546(2) 0.0467(14) Uani d . 1 1 . .
    N N6 0.3339(4) 1.0955(3) 0.1430(2) 0.0436(13) Uani d . 1 1 . .
    N N7 0.5798(8) 0.2050(7) 0.9193(4) 0.105(3) Uani d . 1 1 . .
    O O1 -0.1211(5) 1.1624(5) -0.0184(3) 0.0876(18) Uani d . 1 1 . .
    O O2 0.0074(5) 1.2760(4) -0.0809(3) 0.0803(17) Uani d . 1 1 . .
    O O3 0.4753(8) 0.7195(6) -0.1651(4) 0.140(4) Uani d . 1 1 . .
    O O4 0.6416(9) 0.7953(10) -0.1217(5) 0.203(6) Uani d . 1 1 . .
    O O5 0.4748(5) 0.9415(4) 0.3661(2) 0.0744(16) Uani d . 1 1 . .
    O O6 0.4577(5) 1.1315(4) 0.3557(2) 0.0781(17) Uani d . 1 1 . .
    O O7 0.652(2) 1.0724(6) 0.1856(7) 0.351(17) Uani d . 1 1 . .
    O O8 0.7584(9) 0.966(2) 0.1956(13) 0.42(2) Uani d . 1 1 . .
    O O9 0.6192(12) 0.9199(6) 0.1767(7) 0.200(6) Uani d . 1 1 . .
    O O10 0.6744(18) 0.9940(10) 0.2718(6) 0.312(12) Uani d . 1 1 . .
    O O11 0.3492(6) 0.9109(5) 0.7595(3) 0.105(2) Uani d . 1 1 . .
    O O12 0.2624(5) 0.9759(4) 0.8471(3) 0.0815(16) Uani d . 1 1 . .
    O O13 0.3483(6) 1.0713(4) 0.7743(3) 0.094(2) Uani d . 1 1 . .
    O O14 0.4366(5) 0.9798(5) 0.8447(3) 0.096(2) Uani d . 1 1 . .
loop_
    _atom_site_aniso_label
    _atom_site_aniso_U_11
    _atom_site_aniso_U_22
    _atom_site_aniso_U_33
    _atom_site_aniso_U_12
    _atom_site_aniso_U_13
    _atom_site_aniso_U_23
    Zn1 0.0575(4) 0.0389(3) 0.0400(3) 0.0035(3) -0.0038(3) 0.0016(3)
    Cl1 0.0823(14) 0.0599(11) 0.0837(11) 0.0149(10) 0.0214(10) 0.0215(9)
    Cl2 0.0698(11) 0.0661(11) 0.0515(7) -0.0053(10) -0.0100(8) 0.0028(8)
    C1 0.071(5) 0.074(5) 0.049(3) -0.011(4) 0.004(4) 0.020(3)
    C2 0.068(5) 0.085(5) 0.062(4) 0.000(5) 0.015(4) 0.010(4)
    C3 0.061(5) 0.089(5) 0.054(4) 0.008(4) 0.007(4) -0.004(3)
    C4 0.059(4) 0.060(4) 0.045(3) 0.001(3) -0.005(3) -0.004(3)
    C5 0.061(4) 0.041(3) 0.034(3) -0.005(3) -0.005(3) -0.001(2)
    C6 0.056(5) 0.071(5) 0.049(3) 0.018(4) 0.003(3) 0.000(3)
    C7 0.070(5) 0.045(4) 0.067(4) 0.002(4) -0.013(4) -0.004(3)
    C8 0.057(4) 0.036(3) 0.038(3) 0.002(3) -0.003(3) -0.003(2)
    C9 0.065(5) 0.039(3) 0.045(3) 0.003(3) -0.010(3) -0.002(2)
    C10 0.098(7) 0.046(3) 0.039(3) 0.000(4) 0.002(4) 0.012(2)
    C11 0.066(5) 0.050(4) 0.052(3) -0.008(4) -0.001(4) 0.010(2)
    C12 0.061(5) 0.058(4) 0.043(3) -0.002(3) -0.007(3) -0.001(3)
    C13 0.111(8) 0.056(4) 0.052(4) -0.019(5) 0.003(5) -0.002(3)
    C14 0.119(9) 0.057(4) 0.069(5) -0.015(5) -0.032(6) -0.001(4)
    C15 0.171(12) 0.045(4) 0.061(4) -0.022(6) -0.003(7) -0.006(3)
    C16 0.108(7) 0.046(4) 0.054(4) 0.014(4) -0.013(4) -0.005(3)
    C17 0.094(6) 0.035(3) 0.037(3) 0.016(3) -0.007(4) 0.000(2)
    C18 0.145(11) 0.069(6) 0.081(6) 0.035(7) 0.003(7) -0.002(5)
    C19 0.141(12) 0.154(11) 0.068(5) 0.079(10) 0.003(7) -0.022(6)
    C20 0.071(5) 0.044(3) 0.045(3) 0.022(3) -0.002(3) 0.006(3)
    C21 0.087(6) 0.072(5) 0.075(5) 0.039(5) -0.003(5) -0.006(4)
    C22 0.067(6) 0.148(10) 0.097(7) 0.048(6) 0.002(6) 0.020(7)
    C23 0.063(5) 0.112(8) 0.108(7) 0.002(6) 0.001(5) 0.008(7)
    C24 0.071(5) 0.060(4) 0.072(4) 0.001(4) -0.017(4) -0.005(3)
    C25 0.068(5) 0.044(4) 0.054(3) 0.004(3) 0.001(3) 0.008(3)
    C26 0.093(6) 0.045(4) 0.062(4) 0.019(4) 0.014(4) 0.018(3)
    C27 0.062(5) 0.059(4) 0.042(3) 0.010(3) 0.001(3) 0.012(3)
    C28 0.050(4) 0.053(4) 0.036(3) 0.005(3) 0.006(3) 0.004(2)
    C29 0.048(4) 0.040(3) 0.039(3) 0.001(2) 0.006(3) 0.004(2)
    C30 0.059(4) 0.067(5) 0.041(3) 0.000(4) 0.003(3) 0.010(3)
    C31 0.060(5) 0.077(5) 0.041(3) -0.015(4) -0.002(3) -0.001(3)
    C32 0.046(4) 0.035(3) 0.042(3) 0.002(2) 0.005(3) -0.002(2)
    C33 0.051(4) 0.050(4) 0.045(3) -0.004(3) 0.003(3) -0.010(3)
    C34 0.087(6) 0.049(4) 0.051(4) -0.012(4) 0.008(4) -0.012(3)
    C35 0.077(6) 0.040(3) 0.066(4) 0.001(3) 0.008(4) -0.005(3)
    C36 0.075(5) 0.041(3) 0.046(3) 0.003(3) 0.004(4) 0.003(2)
    C37 0.123(10) 0.134(10) 0.083(6) -0.054(8) 0.016(7) -0.012(6)
    C38 0.132(12) 0.35(3) 0.098(8) -0.110(16) 0.031(9) -0.062(12)
    N1 0.047(3) 0.045(3) 0.046(2) -0.005(2) -0.006(2) 0.011(2)
    N2 0.058(4) 0.044(3) 0.034(2) 0.003(2) 0.002(2) 0.0067(19)
    N3 0.096(5) 0.040(3) 0.042(3) -0.011(3) -0.012(3) -0.001(2)
    N4 0.067(4) 0.047(3) 0.043(2) 0.001(3) -0.001(3) -0.006(2)
    N5 0.067(4) 0.032(2) 0.041(2) 0.006(2) -0.001(3) 0.0039(18)
    N6 0.056(4) 0.035(2) 0.039(2) 0.002(2) 0.007(2) 0.0011(18)
    N7 0.114(7) 0.123(7) 0.079(5) -0.009(6) 0.007(6) -0.028(5)
    O1 0.072(4) 0.116(5) 0.075(3) 0.020(4) 0.001(3) 0.012(3)
    O2 0.081(4) 0.061(3) 0.098(4) 0.017(3) -0.024(4) 0.011(3)
    O3 0.208(11) 0.110(6) 0.102(5) 0.059(6) 0.006(6) -0.050(4)
    O4 0.146(9) 0.318(15) 0.146(8) 0.132(10) -0.013(7) -0.111(9)
    O5 0.084(4) 0.091(4) 0.049(2) -0.005(3) -0.012(3) 0.017(2)
    O6 0.094(5) 0.091(4) 0.049(2) -0.007(4) -0.013(3) -0.011(3)
    O7 0.70(5) 0.064(6) 0.291(15) 0.024(12) -0.32(2) -0.017(7)
    O8 0.087(8) 0.65(5) 0.54(4) 0.020(16) 0.048(14) -0.36(4)
    O9 0.290(17) 0.062(5) 0.249(12) -0.044(7) 0.061(12) -0.011(6)
    O10 0.59(4) 0.191(12) 0.152(9) 0.00(2) 0.128(16) 0.040(9)
    O11 0.101(5) 0.098(5) 0.115(5) -0.006(4) -0.002(5) -0.047(4)
    O12 0.098(4) 0.085(4) 0.061(3) -0.004(3) 0.003(3) 0.006(3)
    O13 0.128(6) 0.084(4) 0.070(3) 0.009(4) -0.007(4) 0.031(3)
    O14 0.081(4) 0.119(5) 0.088(4) -0.012(4) -0.030(3) 0.034(4)
_geom_special_details
;
;
loop_
    _geom_bond_atom_site_label_1
    _geom_bond_atom_site_label_2
    _geom_bond_site_symmetry_2
    _geom_bond_distance
    _geom_bond_publ_flag
    Zn1 N5 . 2.117(5) ?
    Zn1 N1 . 2.143(5) ?
    Zn1 N2 . 2.146(5) ?
    Zn1 N6 . 2.154(5) ?
    Zn1 N4 . 2.181(6) ?
    Zn1 N3 . 2.202(5) ?
    Cl1 O7 . 1.180(10) ?
    Cl1 O8 . 1.219(14) ?
    Cl1 O10 . 1.338(12) ?
    Cl1 O9 . 1.472(12) ?
    Cl2 O13 . 1.396(6) ?
    Cl2 O14 . 1.407(6) ?
    Cl2 O11 . 1.415(6) ?
    Cl2 O12 . 1.444(6) ?
    C1 N1 . 1.330(8) ?
    C1 C2 . 1.382(12) ?
    C1 H14 . 0.9300 ?
    C2 C3 . 1.334(11) ?
    C2 H15 . 0.9300 ?
    C3 C4 . 1.353(10) ?
    C3 H34 . 0.9300 ?
    C4 C5 . 1.395(10) ?
    C4 C6 . 1.476(10) ?
    C5 N1 . 1.342(7) ?
    C5 C8 . 1.453(9) ?
    C6 O1 . 1.221(10) ?
    C6 C7 . 1.460(11) ?
    C7 O2 . 1.191(8) ?
    C7 C9 . 1.473(11) ?
    C8 N2 . 1.345(9) ?
    C8 C9 . 1.404(8) ?
    C9 C10 . 1.366(10) ?
    C10 C11 . 1.398(13) ?
    C10 H12 . 0.9300 ?
    C11 C12 . 1.342(9) ?
    C11 H9 . 0.9300 ?
    C12 N2 . 1.321(8) ?
    C12 H23 . 0.9300 ?
    C13 N3 . 1.271(11) ?
    C13 C14 . 1.414(11) ?
    C13 H32 . 0.9300 ?
    C14 C15 . 1.377(16) ?
    C14 H21 . 0.9300 ?
    C15 C16 . 1.307(14) ?
    C15 H25 . 0.9300 ?
    C16 C17 . 1.406(9) ?
    C16 C18 . 1.478(15) ?
    C17 N3 . 1.334(10) ?
    C17 C20 . 1.453(11) ?
    C18 O3 . 1.184(11) ?
    C18 C19 . 1.514(19) ?
    C19 O4 . 1.204(15) ?
    C19 C21 . 1.468(13) ?
    C20 N4 . 1.345(8) ?
    C20 C21 . 1.357(12) ?
    C21 C22 . 1.341(16) ?
    C22 C23 . 1.391(15) ?
    C22 H33 . 0.9300 ?
    C23 C24 . 1.355(12) ?
    C23 H36 . 0.9300 ?
    C24 N4 . 1.277(9) ?
    C24 H26 . 0.9300 ?
    C25 N5 . 1.307(8) ?
    C25 C26 . 1.409(9) ?
    C25 H17 . 0.9300 ?
    C26 C27 . 1.312(11) ?
    C26 H27 . 0.9300 ?
    C27 C28 . 1.369(9) ?
    C27 H20 . 0.9300 ?
    C28 C29 . 1.370(8) ?
    C28 C30 . 1.485(9) ?
    C29 N5 . 1.343(8) ?
    C29 C32 . 1.492(8) ?
    C30 O5 . 1.197(8) ?
    C30 C31 . 1.529(11) ?
    C31 O6 . 1.176(8) ?
    C31 C33 . 1.495(10) ?
    C32 N6 . 1.296(7) ?
    C32 C33 . 1.389(8) ?
    C33 C34 . 1.376(10) ?
    C34 C35 . 1.336(10) ?
    C34 H7 . 0.9300 ?
    C35 C36 . 1.375(9) ?
    C35 H24 . 0.9300 ?
    C36 N6 . 1.323(8) ?
    C36 H8 . 0.9300 ?
    C37 N7 . 1.096(12) ?
    C37 C38 . 1.419(15) ?
    C38 H38A . 0.9600 ?
    C38 H38B . 0.9600 ?
    C38 H38C . 0.9600 ?
loop_
    _geom_angle_atom_site_label_1
    _geom_angle_atom_site_label_2
    _geom_angle_atom_site_label_3
    _geom_angle_site_symmetry_1
    _geom_angle_site_symmetry_3
    _geom_angle
    _geom_angle_publ_flag
    N5 Zn1 N1 . . 100.0(2) ?
    N5 Zn1 N2 . . 170.57(18) ?
    N1 Zn1 N2 . . 77.9(2) ?
    N5 Zn1 N6 . . 76.85(18) ?
    N1 Zn1 N6 . . 92.0(2) ?
    N2 Zn1 N6 . . 93.96(18) ?
    N5 Zn1 N4 . . 92.1(2) ?
    N1 Zn1 N4 . . 164.96(17) ?
    N2 Zn1 N4 . . 91.6(2) ?
    N6 Zn1 N4 . . 99.5(2) ?
    N5 Zn1 N3 . . 98.09(19) ?
    N1 Zn1 N3 . . 92.3(2) ?
    N2 Zn1 N3 . . 91.20(19) ?
    N6 Zn1 N3 . . 173.9(2) ?
    N4 Zn1 N3 . . 77.0(2) ?
    O7 Cl1 O8 . . 120(2) ?
    O7 Cl1 O10 . . 113.3(10) ?
    O8 Cl1 O10 . . 100.6(16) ?
    O7 Cl1 O9 . . 112.2(9) ?
    O8 Cl1 O9 . . 96.8(12) ?
    O10 Cl1 O9 . . 112.1(10) ?
    O13 Cl2 O14 . . 108.3(5) ?
    O13 Cl2 O11 . . 108.8(4) ?
    O14 Cl2 O11 . . 110.6(5) ?
    O13 Cl2 O12 . . 109.4(4) ?
    O14 Cl2 O12 . . 110.6(3) ?
    O11 Cl2 O12 . . 109.1(4) ?
    N1 C1 C2 . . 123.9(7) ?
    N1 C1 H14 . . 118.1 ?
    C2 C1 H14 . . 118.1 ?
    C3 C2 C1 . . 117.4(7) ?
    C3 C2 H15 . . 121.3 ?
    C1 C2 H15 . . 121.3 ?
    C2 C3 C4 . . 121.1(8) ?
    C2 C3 H34 . . 119.4 ?
    C4 C3 H34 . . 119.4 ?
    C3 C4 C5 . . 119.2(7) ?
    C3 C4 C6 . . 123.1(7) ?
    C5 C4 C6 . . 117.6(6) ?
    N1 C5 C4 . . 120.5(6) ?
    N1 C5 C8 . . 116.7(6) ?
    C4 C5 C8 . . 122.8(6) ?
    O1 C6 C7 . . 120.3(7) ?
    O1 C6 C4 . . 120.1(8) ?
    C7 C6 C4 . . 119.7(7) ?
    O2 C7 C6 . . 120.1(8) ?
    O2 C7 C9 . . 120.8(8) ?
    C6 C7 C9 . . 119.1(6) ?
    N2 C8 C9 . . 121.1(6) ?
    N2 C8 C5 . . 118.4(5) ?
    C9 C8 C5 . . 120.5(6) ?
    C10 C9 C8 . . 118.6(7) ?
    C10 C9 C7 . . 122.3(6) ?
    C8 C9 C7 . . 119.1(6) ?
    C9 C10 C11 . . 119.3(6) ?
    C9 C10 H12 . . 120.3 ?
    C11 C10 H12 . . 120.3 ?
    C12 C11 C10 . . 118.1(7) ?
    C12 C11 H9 . . 121.0 ?
    C10 C11 H9 . . 121.0 ?
    N2 C12 C11 . . 124.6(7) ?
    N2 C12 H23 . . 117.7 ?
    C11 C12 H23 . . 117.7 ?
    N3 C13 C14 . . 122.3(10) ?
    N3 C13 H32 . . 118.9 ?
    C14 C13 H32 . . 118.9 ?
    C15 C14 C13 . . 118.4(9) ?
    C15 C14 H21 . . 120.8 ?
    C13 C14 H21 . . 120.8 ?
    C16 C15 C14 . . 118.4(8) ?
    C16 C15 H25 . . 120.8 ?
    C14 C15 H25 . . 120.8 ?
    C15 C16 C17 . . 121.0(10) ?
    C15 C16 C18 . . 119.1(9) ?
    C17 C16 C18 . . 119.9(9) ?
    N3 C17 C16 . . 120.3(8) ?
    N3 C17 C20 . . 119.6(6) ?
    C16 C17 C20 . . 120.1(8) ?
    O3 C18 C16 . . 122.7(13) ?
    O3 C18 C19 . . 118.4(12) ?
    C16 C18 C19 . . 118.9(8) ?
    O4 C19 C21 . . 125.8(15) ?
    O4 C19 C18 . . 117.3(12) ?
    C21 C19 C18 . . 116.5(11) ?
    N4 C20 C21 . . 120.3(8) ?
    N4 C20 C17 . . 117.3(6) ?
    C21 C20 C17 . . 122.4(7) ?
    C22 C21 C20 . . 121.0(9) ?
    C22 C21 C19 . . 116.8(11) ?
    C20 C21 C19 . . 122.0(11) ?
    C21 C22 C23 . . 117.6(10) ?
    C21 C22 H33 . . 121.2 ?
    C23 C22 H33 . . 121.2 ?
    C24 C23 C22 . . 117.8(10) ?
    C24 C23 H36 . . 121.1 ?
    C22 C23 H36 . . 121.1 ?
    N4 C24 C23 . . 124.3(8) ?
    N4 C24 H26 . . 117.9 ?
    C23 C24 H26 . . 117.9 ?
    N5 C25 C26 . . 121.1(7) ?
    N5 C25 H17 . . 119.4 ?
    C26 C25 H17 . . 119.4 ?
    C27 C26 C25 . . 120.3(7) ?
    C27 C26 H27 . . 119.8 ?
    C25 C26 H27 . . 119.8 ?
    C26 C27 C28 . . 119.7(6) ?
    C26 C27 H20 . . 120.1 ?
    C28 C27 H20 . . 120.1 ?
    C27 C28 C29 . . 118.0(6) ?
    C27 C28 C30 . . 121.5(6) ?
    C29 C28 C30 . . 120.5(6) ?
    N5 C29 C28 . . 123.0(5) ?
    N5 C29 C32 . . 114.9(5) ?
    C28 C29 C32 . . 122.1(6) ?
    O5 C30 C28 . . 122.6(7) ?
    O5 C30 C31 . . 118.7(7) ?
    C28 C30 C31 . . 118.7(6) ?
    O6 C31 C33 . . 122.5(7) ?
    O6 C31 C30 . . 120.6(7) ?
    C33 C31 C30 . . 116.9(6) ?
    N6 C32 C33 . . 122.5(5) ?
    N6 C32 C29 . . 117.4(5) ?
    C33 C32 C29 . . 120.1(6) ?
    C34 C33 C32 . . 117.6(6) ?
    C34 C33 C31 . . 121.0(6) ?
    C32 C33 C31 . . 121.4(6) ?
    C35 C34 C33 . . 119.8(6) ?
    C35 C34 H7 . . 120.1 ?
    C33 C34 H7 . . 120.1 ?
    C34 C35 C36 . . 118.7(6) ?
    C34 C35 H24 . . 120.6 ?
    C36 C35 H24 . . 120.6 ?
    N6 C36 C35 . . 122.3(6) ?
    N6 C36 H8 . . 118.8 ?
    C35 C36 H8 . . 118.8 ?
    N7 C37 C38 . . 174.8(16) ?
    C37 C38 H38A . . 109.5 ?
    C37 C38 H38B . . 109.5 ?
    H38A C38 H38B . . 109.5 ?
    C37 C38 H38C . . 109.5 ?
    H38A C38 H38C . . 109.5 ?
    H38B C38 H38C . . 109.5 ?
    C1 N1 C5 . . 117.7(6) ?
    C1 N1 Zn1 . . 127.9(5) ?
    C5 N1 Zn1 . . 114.0(4) ?
    C12 N2 C8 . . 118.4(5) ?
    C12 N2 Zn1 . . 128.7(5) ?
    C8 N2 Zn1 . . 112.8(4) ?
    C13 N3 C17 . . 119.6(6) ?
    C13 N3 Zn1 . . 127.8(6) ?
    C17 N3 Zn1 . . 112.0(5) ?
    C24 N4 C20 . . 118.8(7) ?
    C24 N4 Zn1 . . 127.6(5) ?
    C20 N4 Zn1 . . 113.5(5) ?
    C25 N5 C29 . . 117.9(5) ?
    C25 N5 Zn1 . . 126.5(4) ?
    C29 N5 Zn1 . . 115.3(4) ?
    C32 N6 C36 . . 118.9(5) ?
    C32 N6 Zn1 . . 114.7(4) ?
    C36 N6 Zn1 . . 126.4(4) ?
loop_
    _geom_hbond_atom_site_label_D
    _geom_hbond_atom_site_label_H
    _geom_hbond_atom_site_label_A
    _geom_hbond_site_symmetry_A
    _geom_hbond_distance_DH
    _geom_hbond_distance_HA
    _geom_hbond_distance_DA
    _geom_hbond_angle_DHA
    C1 H14 O13 2_574 0.93 2.51 3.238(9) 135
    C2 H15 O3 4_465 0.93 2.58 3.030(13) 110
    C10 H12 O7 4_475 0.93 2.59 3.513(14) 170
    C25 H17 O4 4_465 0.93 2.51 3.136(15) 125
    C24 H26 O2 4_575 0.93 2.36 3.036(10) 129
    C34 H7 O9 3_655 0.93 2.47 3.302(12) 150
    C38 H38A O3 3_645 0.96 2.51 2.995(16) 112
    C38 H38B O13 1_545 0.96 2.51 3.436(19) 163
data_global
_journal_date_recd_electronic     2011-09-04
_journal_date_accepted     2011-09-13
_journal_name_full     'Acta Crystallographica, Section E'
_journal_year     2011
_journal_volume     67
_journal_issue     10
_journal_page_first     m1422
_journal_page_last     m1423
_journal_paper_category     QM
_journal_coeditor_code     HY2471
_publ_contact_author_name     'Zhu, Guoyi'
_publ_contact_author_address
;
Changchun Institute of Applied Chemistry
Chinese Academy of Sciences
Changchun 130022
People's Republic of China
;
_publ_contact_author_email     'zhuguoyi@ciac.jl.cn'
_publ_contact_author_phone     '8613069049083'
_publ_section_title
;
Tris(1,10-phenanthroline-5,6-dione-\k^2^<i>N</i>,<i>N</i>')zinc bis(perchlorate)
acetonitrile monosolvate
;
loop_
    _publ_author_name
    _publ_author_address
    'Zhao, Jing'
;
Changchun Institute of Applied Chemistry
Chinese Academy of Sciences
Changchun 130022
People's Republic of China
;
    'Zhang, Heng'
;
Instrumental Analysis Center
Hebei Normal University
Shijiazhuang 050016
People's Republic of China
;
    'Zhang, Zhaozhi'
;
Department of Applied Chemistry
Hengshui University
Hengshui 053000
People's Republic of China
;
    'Zhao, Haiyan'
;
College of Science
Hebei University of Science and Technology
Shijiazhuang 050018
People's Republic of China
;
    'Zhu, Guoyi'
;
Changchun Institute of Applied Chemistry
Chinese Academy of Sciences
Changchun 130022
People's Republic of China
;
