# Supplementary material for: Tris(1,10-phenanthroline-5,6-dione-κ2 N,N′)zinc bis­(perchlorate) acetonitrile monosolvate
Source: Acta Crystallogr Sect E Struct Rep Online. 2011 Sep 30;67(Pt 10):m1422–3. doi: 10.1107/S1600536811037081 (PMC3201451; doi:10.1107/S1600536811037081)
Supplement: Supplementary file 2 [file e-67-m1422-Isup2.hkl]

# 
# h,k,l, Fc-squared, Fo-squared, sigma(Fo-squared) and status flag 
# 
data_I
_shelx_title ' Zn(pdon)3(ClO4)2 in P2(1)2(1)2(1)' 
_shelx_refln_list_code          4 
_shelx_F_calc_maximum      347.14 
_exptl_crystal_F_000      1896.00 
_reflns_d_resolution_high  0.7433 
 
loop_ 
 _symmetry_equiv_pos_as_xyz 
 'x, y, z' 
 '-x+1/2, -y, z+1/2' 
 '-x, y+1/2, -z+1/2' 
 'x+1/2, -y+1/2, -z' 
 
_cell_length_a    13.4457 
_cell_length_b    14.1252 
_cell_length_c    20.4826 
_cell_angle_alpha  90.000 
_cell_angle_beta   90.000 
_cell_angle_gamma  90.000 
 
_shelx_F_squared_multiplier     1.000 
 
loop_ 
 _refln_index_h 
 _refln_index_k 
 _refln_index_l 
 _refln_F_squared_calc 
 _refln_F_squared_meas 
 _refln_F_squared_sigma 
 _refln_observed_status 
   2   0   0     2803.03     3809.85    397.38 o 
   4   0   0    33387.88    36218.78   1998.73 o 
   8   0   0     1870.64     1711.26    188.36 o 
  10   0   0      151.62      195.92     34.62 o 
  12   0   0      144.18      157.80     41.02 o 
  14   0   0       48.88       37.95     47.74 o 
  16   0   0       32.06       41.62     55.08 o 
   1   1   0    95990.05   138379.48   9995.93 o 
   2   1   0     1595.92     3377.13    268.84 o 
   3   1   0     1675.40     1396.62    114.77 o 
   4   1   0     3709.04     3943.46    157.85 o 
   5   1   0     4440.52     4047.52    242.89 o 
   6   1   0      393.68      403.87     29.53 o 
   7   1   0     4354.75     4913.97    238.27 o 
   8   1   0       17.47       32.40     14.66 o 
   9   1   0      353.66      303.20     26.31 o 
  10   1   0        9.01        1.57     18.89 o 
  11   1   0       28.69       28.38     22.72 o 
  12   1   0       32.41       32.14     25.64 o 
  13   1   0       49.55       84.91     69.61 o 
  14   1   0       28.16      -16.66     30.67 o 
  15   1   0       19.41       -3.97     35.91 o 
  16   1   0       15.32       20.77     40.19 o 
  17   1   0       12.71      -26.70     43.70 o 
   0   2   0    80268.70   126675.45  12955.41 o 
   1   2   0    16956.05    12933.53    937.20 o 
   2   2   0     7834.62    13924.34   1962.71 o 
   3   2   0      433.26      289.05     71.09 o 
   4   2   0      928.11     1287.95    108.57 o 
   5   2   0       36.16       25.32     10.60 o 
   6   2   0     3187.92     2363.22    117.03 o 
   7   2   0     1456.90     1314.53     58.95 o 
   8   2   0     2329.52     2043.89    145.35 o 
   9   2   0        2.23       -1.99     15.51 o 
  10   2   0      214.29      168.44     24.36 o 
  11   2   0       98.62      120.17     26.52 o 
  12   2   0        0.62       11.28     25.93 o 
  13   2   0       96.36       68.72     30.39 o 
  14   2   0        2.23       49.11     42.66 o 
  15   2   0        0.03      -30.56     34.98 o 
  16   2   0       54.42       21.25     49.58 o 
  17   2   0        6.98       -1.22     58.76 o 
   1   3   0      117.90      308.43     31.14 o 
   2   3   0      103.35      280.39     66.73 o 
   3   3   0     3696.21     4899.47    365.07 o 
   4   3   0     4905.07     3422.33    193.05 o 
   5   3   0     1561.02     3802.95    401.41 o 
   6   3   0       74.31       35.45     34.10 o 
   7   3   0      134.03      226.58     45.61 o 
   8   3   0       43.89       71.42     34.15 o 
   9   3   0      344.52      246.91     39.29 o 
  10   3   0        5.03       10.93     19.75 o 
  11   3   0        5.76      -17.33     22.39 o 
  12   3   0      267.28      225.74     52.13 o 
  13   3   0      239.36      489.68    153.53 o 
  14   3   0        0.32      -19.16     30.94 o 
  15   3   0       13.72      -29.39     34.33 o 
  16   3   0        3.39       31.83     53.86 o 
  17   3   0       75.28       86.91     63.65 o 
   0   4   0    80096.42    93911.75   9595.48 o 
   1   4   0     8467.20     6904.04    342.61 o 
   2   4   0     5947.78     7286.64    290.63 o 
   3   4   0      297.78      483.04     35.13 o 
   4   4   0      678.64      872.38     87.76 o 
   5   4   0     2333.27     3006.66    172.67 o 
   6   4   0     6368.80     4922.79    277.86 o 
   7   4   0      417.54     1349.67    165.34 o 
   8   4   0     1746.36     1516.48     97.13 o 
   9   4   0       76.16       44.81     20.32 o 
  10   4   0       91.90      104.35     26.68 o 
  11   4   0      120.89      148.13     30.57 o 
  12   4   0       51.81       54.38     26.35 o 
  13   4   0       47.16       85.02     31.62 o 
  14   4   0       30.32       65.86     52.64 o 
  15   4   0       29.51      -13.47     48.96 o 
  16   4   0      101.04      107.73     57.54 o 
  17   4   0        0.52      -33.05     55.08 o 
   1   5   0     2132.87     1813.94     73.73 o 
   2   5   0     4726.72     5514.95    213.61 o 
   3   5   0     2694.15     2527.95    130.70 o 
   4   5   0      506.39      394.55     28.67 o 
   5   5   0      462.87      518.26     40.91 o 
   6   5   0     4463.83     3674.80    187.11 o 
   7   5   0      146.94      125.97     19.65 o 
   8   5   0      604.48      349.39     28.84 o 
   9   5   0      770.66      684.22     48.98 o 
  10   5   0      324.79      316.70     30.32 o 
  11   5   0      113.35      107.48     36.42 o 
  12   5   0      158.01       68.34     54.59 o 
  13   5   0      412.80      439.62     90.00 o 
  14   5   0       32.51       52.51     40.50 o 
  15   5   0       18.01        9.79     50.19 o 
  16   5   0        0.34      -35.50     50.19 o 
  17   5   0       56.43       14.69     59.98 o 
   0   6   0     4183.80     4102.96    224.09 o 
   1   6   0     2932.70     3619.02    142.07 o 
   2   6   0     4988.70     3851.10    151.72 o 
   3   6   0     1432.84     1085.57     47.66 o 
   5   6   0       99.80      111.29     21.43 o 
   6   6   0     1206.94     1243.00     80.55 o 
   7   6   0       81.81      149.95     24.96 o 
   8   6   0     3649.77     3503.38    157.46 o 
   9   6   0      130.17      220.96     40.46 o 
  10   6   0      141.65      169.62     26.16 o 
  11   6   0      275.83      243.95     41.30 o 
  12   6   0       12.26       63.09     37.82 o 
  13   6   0       12.75      -10.19     37.99 o 
  14   6   0       33.67        6.31     40.27 o 
  15   6   0        0.22        3.80     49.57 o 
  16   6   0       32.29       18.36     56.31 o 
  17   6   0        2.68      -14.69     58.76 o 
   1   7   0      317.76      305.09     16.03 o 
   2   7   0     4517.89     4986.19    195.23 o 
   3   7   0      959.39     1185.58     52.72 o 
   4   7   0       37.85       69.75     27.40 o 
   6   7   0      103.52      133.24     22.18 o 
   7   7   0      354.52      245.64     62.45 o 
   8   7   0       18.89       49.14     39.45 o 
   9   7   0     1022.57     1105.26     61.48 o 
  10   7   0        1.52       28.58     29.20 o 
  11   7   0        9.83      -24.05     32.32 o 
  12   7   0       33.97       40.08     37.91 o 
  13   7   0      108.44       82.21     67.94 o 
  14   7   0       18.90       40.13     42.20 o 
  15   7   0        1.91      -18.70    106.49 o 
  16   7   0        3.19      -52.63     52.63 o 
   0   8   0     7064.45     5295.99    295.29 o 
   1   8   0     1773.02     1671.64     69.09 o 
   2   8   0     5718.16     4927.17    198.63 o 
   3   8   0     2405.25     2749.65    111.52 o 
   4   8   0      720.70      786.28     73.57 o 
   5   8   0      943.02      813.99     52.74 o 
   6   8   0     3284.98     3797.87    232.80 o 
   7   8   0      112.54      113.41     23.92 o 
   9   8   0       66.46       70.86     30.04 o 
  10   8   0      118.41       71.52     31.86 o 
  11   8   0       45.24       59.84     52.83 o 
  12   8   0        0.84        9.41     37.99 o 
  13   8   0        1.00        5.66     39.00 o 
  14   8   0       32.29        9.08     41.92 o 
  15   8   0       62.58       89.53     49.16 o 
  16   8   0       13.38      -52.64     52.64 o 
   1   9   0     4733.88     5887.08    230.59 o 
   2   9   0      997.12      991.77     60.67 o 
   3   9   0      167.89      223.46     18.91 o 
   4   9   0     2905.07     3261.15    169.34 o 
   5   9   0      150.28      166.11     25.91 o 
   6   9   0     1132.65      662.99     95.59 o 
   7   9   0      415.74      251.40     74.09 o 
   8   9   0      125.88      356.87     83.86 o 
   9   9   0      224.52      150.94     54.75 o 
  10   9   0        3.31       63.99     52.59 o 
  11   9   0       48.35       55.83     33.83 o 
  12   9   0       25.46       14.19     39.73 o 
  13   9   0       10.22       15.36     47.74 o 
  14   9   0      253.36      249.50     83.86 o 
  15   9   0        2.80       35.68     72.83 o 
   0  10   0    11095.62    11062.01   1151.31 o 
   1  10   0       16.72       44.06     17.46 o 
   2  10   0     2028.63     2097.07    109.90 o 
   3  10   0     3663.25     3274.28    172.26 o 
   4  10   0      123.73      186.23     26.01 o 
   5  10   0     1502.30      881.44    118.91 o 
   7  10   0      662.01      577.95    119.42 o 
   9  10   0      303.18      332.01     49.26 o 
  10  10   0       94.80      142.28     40.92 o 
  11  10   0      135.31      110.10     41.72 o 
  12  10   0      123.49      171.38     48.66 o 
  13  10   0       26.35       81.86     53.86 o 
  14  10   0       34.03       11.15     52.02 o 
  15  10   0       64.87       40.40     49.27 o 
   1  11   0      742.20      853.83     94.42 o 
   2  11   0     2498.41     2576.72    209.13 o 
   3  11   0      437.93      593.71     78.28 o 
   4  11   0      650.07      758.30     89.49 o 
   5  11   0      132.92      204.36     49.68 o 
   6  11   0      797.65      732.41    163.53 o 
   7  11   0      574.41      596.42    123.69 o 
   8  11   0      145.93       75.01     47.26 o 
   9  11   0      160.77      186.09     40.11 o 
  10  11   0        4.32       37.64     33.14 o 
  11  11   0       23.91       46.14     52.64 o 
  12  11   0        1.30       76.05    104.05 o 
  13  11   0       27.27       76.42     59.98 o 
  14  11   0       54.45       54.94     69.77 o 
   0  12   0     3591.88     3108.72    352.51 o 
   1  12   0      691.10      726.23     88.75 o 
   2  12   0     1915.39     2028.90    175.59 o 
   3  12   0     1416.79     1128.83    116.10 o 
   4  12   0      103.91      171.87     57.05 o 
   5  12   0      663.14      497.60    194.74 o 
   6  12   0      921.96     1024.13    166.60 o 
   7  12   0       16.39        9.41     39.91 o 
   8  12   0      291.96      195.40     58.16 o 
   9  12   0      310.08      172.06     60.16 o 
  10  12   0       76.18       72.60     44.63 o 
  11  12   0        3.13       56.14     42.20 o 
  12  12   0      118.37      122.36     55.09 o 
  13  12   0        3.43        4.90     58.14 o 
   1  13   0       35.75       42.05     53.58 o 
   2  13   0      788.63      841.47    101.75 o 
   3  13   0       28.30       70.61     55.21 o 
   4  13   0      412.87      454.06     78.18 o 
   5  13   0        1.09       39.82     43.56 o 
   6  13   0       80.98      104.98     46.13 o 
   7  13   0        2.05       80.38     45.51 o 
   8  13   0      105.07      180.60     55.21 o 
   9  13   0       12.16       15.89     32.43 o 
  10  13   0        9.64      -12.17     39.17 o 
  11  13   0        2.52      -40.27     40.27 o 
  12  13   0        5.95       -5.12     45.58 o 
  13  13   0       29.44      101.60     62.43 o 
   0  14   0      970.61      888.16    153.13 o 
   1  14   0      505.60      513.41     88.17 o 
   2  14   0       31.19       12.17     58.84 o 
   3  14   0      932.85     1077.99    122.13 o 
   4  14   0       51.51       21.98     58.78 o 
   5  14   0       91.41      148.42     50.79 o 
   6  14   0      227.71      203.38     55.70 o 
   7  14   0        4.46       37.69     45.90 o 
   8  14   0        1.26       30.59     47.33 o 
   9  14   0       44.46       35.35     34.28 o 
  10  14   0       79.58      137.56     48.39 o 
  11  14   0       15.73       35.50     53.86 o 
  12  14   0       12.79       26.93     57.53 o 
   1  15   0        9.71       46.41     62.75 o 
   2  15   0      572.72      559.81     92.22 o 
   3  15   0        5.15       -4.11     61.88 o 
   4  15   0      148.73      149.51     69.65 o 
   5  15   0       54.42       63.85     47.46 o 
   6  15   0      231.66      139.24     51.45 o 
   7  15   0        0.70       41.26     46.23 o 
   8  15   0       11.80       68.87     52.11 o 
   9  15   0       29.15       83.67     47.39 o 
  10  15   0        1.37       57.53     53.86 o 
  11  15   0       21.71       48.96     57.53 o 
   0  16   0      168.28       89.37    100.39 o 
   1  16   0       83.74      -18.27     65.77 o 
   2  16   0      476.24      673.58    104.77 o 
   3  16   0      370.75      438.22     89.93 o 
   4  16   0       78.12       40.02     68.23 o 
   5  16   0      152.00      127.99     52.68 o 
   6  16   0      122.34       20.46     44.21 o 
   7  16   0        4.00       23.81     45.20 o 
   8  16   0      101.39        6.12     55.09 o 
   9  16   0        9.93      -25.71     48.96 o 
   1  17   0        4.57       18.93     72.69 o 
   2  17   0      130.43      197.13     80.07 o 
   3  17   0       23.91       88.71     73.56 o 
   4  17   0      169.96      169.10     79.12 o 
   5  17   0       26.71       36.72     58.76 o 
   6  17   0       69.39       14.69     53.86 o 
   7  17   0        0.88      -28.15     51.41 o 
   1   0   1     7960.93     9561.78    690.35 o 
   2   0   1     1019.23     3416.15    251.40 o 
   3   0   1    20898.59    24644.57    994.48 o 
   4   0   1    27990.48    25203.12   1002.05 o 
   5   0   1     2749.94     4128.54    304.65 o 
   6   0   1     4865.41     5532.80    504.94 o 
   7   0   1      168.70      233.09     19.98 o 
   9   0   1       26.47      262.85     59.59 o 
  10   0   1       60.27       60.23     20.88 o 
  11   0   1      807.96      947.50     61.48 o 
  12   0   1      322.17      370.92     41.53 o 
  13   0   1      752.88      444.67     83.68 o 
  14   0   1      178.32      201.51     51.77 o 
  15   0   1        0.20       -2.45     35.49 o 
  16   0   1        0.46       23.12     39.32 o 
  17   0   1       21.49      -23.87     44.14 o 
 -17   1   1        2.24      -18.36     62.43 o 
 -16   1   1        2.90      -37.22     37.22 o 
 -15   1   1       57.13       38.12     36.78 o 
 -14   1   1      186.73      267.52     39.55 o 
 -13   1   1      298.20      231.10     56.02 o 
 -12   1   1      362.60      315.99     64.18 o 
 -11   1   1       52.72       69.19     23.94 o 
 -10   1   1      156.51      134.15     61.67 o 
  -9   1   1      472.73      513.88     60.79 o 
  -8   1   1     1257.85      827.03     89.90 o 
  -7   1   1     1431.05     1744.75     89.34 o 
  -6   1   1     3409.82     3088.61    135.44 o 
  -5   1   1     7774.93     7395.84    299.39 o 
  -4   1   1     8729.80     9013.30    363.05 o 
  -3   1   1    39566.88    42534.04   2224.00 o 
  -1   1   1    11185.66     6685.37    489.65 o 
   1   1   1    11466.03     6930.91    694.93 o 
   2   1   1     1732.99     2225.41    233.15 o 
   3   1   1    39241.59    39439.40   1950.57 o 
   4   1   1     8743.03     8879.18    450.39 o 
   5   1   1     8052.45     7586.72    299.62 o 
   6   1   1     3550.52     3379.17    188.24 o 
   7   1   1     1428.83     1723.47     88.90 o 
   8   1   1     1263.28      758.93     57.52 o 
   9   1   1      476.75      572.77     44.43 o 
  10   1   1      154.61      188.05     78.81 o 
  11   1   1       38.27       85.76     28.27 o 
  12   1   1      387.91      343.34     53.34 o 
  13   1   1      308.12      268.11     56.27 o 
  14   1   1      195.11      283.53     40.51 o 
  15   1   1       51.37       48.95     54.47 o 
  16   1   1        2.48       -8.46     39.70 o 
  17   1   1        1.72      -29.38     59.98 o 
 -17   2   1       12.00      -24.45     43.55 o 
 -16   2   1       40.92       55.60     40.94 o 
 -15   2   1       35.63      -12.32     36.11 o 
 -14   2   1      129.41       99.14     34.70 o 
 -13   2   1      587.41      697.75    125.93 o 
 -12   2   1       96.21       89.69     28.37 o 
 -11   2   1      723.82      345.25     74.15 o 
 -10   2   1      355.85      410.06     44.89 o 
  -9   2   1      132.08      109.00     19.90 o 
  -8   2   1      472.42      479.87     69.51 o 
  -7   2   1     2145.31     2779.27    151.89 o 
  -6   2   1    10437.03    10308.68    413.19 o 
  -5   2   1     2986.94     2503.46    130.41 o 
  -4   2   1     2386.59     2917.37    177.60 o 
  -3   2   1     1439.07      597.37     70.06 o 
  -2   2   1      463.72      593.07     35.35 o 
  -1   2   1     1351.12     1694.83    179.83 o 
   0   2   1      119.84      268.80     24.67 o 
   1   2   1     1283.50     1722.16    127.12 o 
   2   2   1      423.79      738.03     76.01 o 
   3   2   1     1237.60      589.90    108.72 o 
   4   2   1     2486.99     2807.67    117.69 o 
   5   2   1     3283.44     2538.42    130.22 o 
   6   2   1    10265.31    10256.45    584.17 o 
   7   2   1     2215.60     2795.18    206.67 o 
   8   2   1      469.71      433.61     82.86 o 
   9   2   1      118.56       55.03     18.55 o 
  10   2   1      315.87      352.87     30.65 o 
  11   2   1      751.23      337.85     74.05 o 
  12   2   1      142.13      157.29     28.56 o 
  13   2   1      600.76      739.75     57.54 o 
  14   2   1      140.41      147.58     35.50 o 
  15   2   1       35.28       27.70     38.48 o 
  16   2   1       34.19        9.79     55.08 o 
  17   2   1       10.94       -1.22     57.53 o 
 -17   3   1        8.35        0.00     58.76 o 
 -16   3   1       27.72       18.19     39.91 o 
 -15   3   1       56.01       25.36     36.08 o 
 -14   3   1      252.84      410.85     47.03 o 
 -13   3   1      682.23      806.67    109.01 o 
 -12   3   1      170.28      220.31     31.11 o 
 -11   3   1       62.73       20.06     37.63 o 
 -10   3   1      348.02      374.72     46.31 o 
  -9   3   1      294.24      283.84     27.68 o 
  -8   3   1     1223.85     1141.38     69.18 o 
  -7   3   1      870.71      734.27     44.20 o 
  -6   3   1      948.90     1081.35     62.22 o 
  -5   3   1     6152.27     6053.08    331.81 o 
  -4   3   1      114.74      102.97     28.16 o 
  -3   3   1     4300.47     2912.77    452.17 o 
  -2   3   1    36460.88    38923.57   2176.82 o 
  -1   3   1      787.41     1744.24     88.48 o 
   0   3   1      240.97      585.52     32.89 o 
   1   3   1      825.83     1728.30    131.06 o 
   2   3   1    36863.24    43068.64   4133.61 o 
   3   3   1     4393.95     2323.86    277.18 o 
   4   3   1      128.99      116.52     15.63 o 
   5   3   1     5979.05     5815.95    254.03 o 
   6   3   1     1034.29     1033.79     68.73 o 
   7   3   1      977.52      724.33     96.83 o 
   8   3   1     1204.16     1064.64     75.07 o 
   9   3   1      281.34      280.85     44.69 o 
  10   3   1      376.04      357.18     39.77 o 
  11   3   1       31.15       16.98     35.16 o 
  12   3   1      175.92      179.27     48.59 o 
  13   3   1      701.55      852.03     61.49 o 
  14   3   1      259.20      333.28     42.94 o 
  15   3   1       57.22       77.31     45.84 o 
  16   3   1       28.48      -12.24     53.86 o 
  17   3   1        7.40       -2.45     59.98 o 
 -17   4   1       12.15       -3.67     58.76 o 
 -16   4   1       21.78       30.60     53.86 o 
 -15   4   1       49.12      108.95     52.64 o 
 -14   4   1      243.11      251.55     38.47 o 
 -13   4   1      311.16      340.99     48.95 o 
 -12   4   1      441.06      443.45     65.45 o 
 -11   4   1      356.97      340.31     56.03 o 
 -10   4   1      767.78      771.20     58.19 o 
  -9   4   1      196.72      174.94     22.64 o 
  -8   4   1      259.82      209.84     38.57 o 
  -7   4   1     2415.55     2224.09    101.67 o 
  -6   4   1     3785.50     3582.93    268.95 o 
  -5   4   1     3300.82     3811.76    365.54 o 
  -4   4   1     1308.99     1609.94    157.07 o 
  -3   4   1     5748.19     5981.73    286.35 o 
  -2   4   1       50.69       36.28      9.69 o 
  -1   4   1      599.76      721.74     39.38 o 
   0   4   1     1176.18     1329.57     55.62 o 
   1   4   1      695.77      745.24     61.99 o 
   2   4   1       82.04      102.84     19.69 o 
   3   4   1     5763.75     5698.34    333.92 o 
   4   4   1     1139.92     1252.78     81.71 o 
   5   4   1     3413.61     3263.31    151.75 o 
   6   4   1     3871.51     3515.66    145.63 o 
   7   4   1     2278.57     2199.10    101.82 o 
   8   4   1      223.16      183.28     54.74 o 
   9   4   1      191.26      195.75     25.62 o 
  10   4   1      758.16      652.04     68.78 o 
  11   4   1      315.60      212.57     47.22 o 
  12   4   1      433.52      291.48     88.04 o 
  13   4   1      317.34      356.44     53.98 o 
  14   4   1      257.02      220.30     50.48 o 
  15   4   1       47.31       28.88     43.56 o 
  16   4   1       22.44       11.02     52.64 o 
  17   4   1       10.16      -55.08     55.08 o 
 -17   5   1        4.41      -19.59     56.31 o 
 -16   5   1       13.97      -28.15     52.64 o 
 -15   5   1      129.62      166.49     57.54 o 
 -14   5   1      141.20      125.24     45.31 o 
 -13   5   1      400.41      449.13     55.39 o 
 -12   5   1       57.72       44.30     27.31 o 
 -11   5   1     1485.76     1511.13     77.60 o 
 -10   5   1       88.87      158.65     72.27 o 
  -9   5   1      216.20      298.25     37.34 o 
  -8   5   1      609.81      719.24    142.09 o 
  -7   5   1      319.65      465.33     84.49 o 
  -6   5   1      370.34      363.41     30.88 o 
  -5   5   1     2978.83     2759.25    194.28 o 
  -4   5   1     1160.22     1285.52     67.64 o 
  -3   5   1     2241.60     2189.57     89.50 o 
  -2   5   1     1229.92     1705.78     88.33 o 
  -1   5   1     3233.80     3693.12    183.00 o 
   0   5   1     1329.33      686.79     37.40 o 
   1   5   1     3366.09     3859.59    187.80 o 
   2   5   1     1321.45     1798.76     90.56 o 
   3   5   1     2618.24     2391.03    128.70 o 
   4   5   1     1052.05     1160.94     66.34 o 
   5   5   1     2783.26     2361.53    232.94 o 
   6   5   1      356.77      353.23     28.43 o 
   7   5   1      311.19      469.00     90.62 o 
   8   5   1      661.22      651.70     69.01 o 
   9   5   1      221.44      263.58     42.05 o 
  10   5   1      112.28      205.39     54.95 o 
  11   5   1     1433.38     1434.43    158.99 o 
  12   5   1       52.48       35.04     46.52 o 
  13   5   1      397.92      368.14     60.61 o 
  14   5   1      139.33      155.02     80.80 o 
  15   5   1      138.01      118.06     81.41 o 
  16   5   1       15.63      -47.74     47.74 o 
  17   5   1        5.62        8.57     58.76 o 
 -17   6   1       12.41      -33.05     58.76 o 
 -16   6   1       17.35      -47.74     52.64 o 
 -15   6   1        8.72      -45.29     45.29 o 
 -14   6   1      234.01      264.48     51.31 o 
 -13   6   1      436.45      430.41    121.65 o 
 -12   6   1      695.93      811.31    109.01 o 
 -11   6   1      262.00      226.25     45.77 o 
 -10   6   1      229.10      148.54     25.31 o 
  -9   6   1      393.98      473.98     33.23 o 
  -8   6   1      638.64      659.37    130.45 o 
  -7   6   1      681.02      817.87     52.23 o 
  -6   6   1     1252.00     1168.04    151.41 o 
  -5   6   1     2736.34     2862.67    169.48 o 
  -4   6   1     1317.23     1149.54     62.64 o 
  -3   6   1      169.83      163.72     13.49 o 
  -2   6   1     2643.71     2410.81    100.52 o 
  -1   6   1     1669.24     1931.44    130.75 o 
   0   6   1     2782.38     2557.18     98.50 o 
   1   6   1     1889.54     2275.85    166.18 o 
   2   6   1     2931.51     2616.38    100.17 o 
   3   6   1      135.09       83.55     14.60 o 
   4   6   1     1312.87     1054.63     61.43 o 
   5   6   1     2829.45     2885.92    168.41 o 
   6   6   1     1162.41      960.64    120.14 o 
   7   6   1      712.98      720.57     40.80 o 
   8   6   1      644.25      688.91     62.48 o 
   9   6   1      390.23      416.77     32.38 o 
  10   6   1      200.86      156.83     35.88 o 
  11   6   1      224.11      156.32     39.05 o 
  12   6   1      700.17      584.29     65.70 o 
  13   6   1      418.17      365.35     54.76 o 
  14   6   1      247.93      226.08     50.48 o 
  15   6   1        7.06      -11.76     42.29 o 
  16   6   1       17.06      -14.69     53.86 o 
  17   6   1        9.68      -35.50     57.53 o 
 -16   7   1        2.31      -50.19     50.19 o 
 -15   7   1       24.86       62.43     51.41 o 
 -14   7   1       52.26       55.19     43.45 o 
 -13   7   1      255.98      273.50     50.22 o 
 -12   7   1      295.42      224.00     81.94 o 
 -11   7   1      328.74      281.59     49.64 o 
 -10   7   1      142.08      197.38     47.71 o 
  -9   7   1      117.90      160.50     25.43 o 
  -8   7   1      696.01      750.47     61.76 o 
  -7   7   1     1300.32     1181.45    103.58 o 
  -6   7   1      788.95      896.78     61.31 o 
  -5   7   1     2102.08     1982.63    102.92 o 
  -4   7   1      170.26      178.23     16.63 o 
  -3   7   1     2094.50     2280.71     97.54 o 
  -2   7   1     5400.52     5348.98    218.32 o 
  -1   7   1      759.89      786.28     59.39 o 
   0   7   1      610.82      687.05     31.77 o 
   1   7   1      679.83      651.55     34.31 o 
   2   7   1     5725.68     5666.56    217.96 o 
   3   7   1     2372.55     2599.64    124.11 o 
   4   7   1      209.33      206.20     23.56 o 
   5   7   1     2096.48     1837.26    101.39 o 
   6   7   1      756.47      809.89     80.25 o 
   7   7   1     1323.20     1132.27     77.62 o 
   8   7   1      765.77      776.85    128.63 o 
   9   7   1      115.81       87.63     40.40 o 
  10   7   1      164.08      209.44     57.73 o 
  11   7   1      315.16      200.23     67.95 o 
  12   7   1      261.25      296.18     64.28 o 
  13   7   1      262.01      279.86     52.27 o 
  14   7   1       57.95       62.46     49.58 o 
  15   7   1       30.87       65.01     76.51 o 
  16   7   1        2.20        4.90     56.31 o 
 -16   8   1       35.95       24.48     57.53 o 
 -15   8   1       23.24      -14.69     50.19 o 
 -14   8   1       32.05       51.96     42.59 o 
 -13   8   1      175.59      161.17     47.33 o 
 -12   8   1       80.29       61.04     37.33 o 
 -11   8   1      412.67      369.85     51.13 o 
 -10   8   1      132.01      158.84     34.30 o 
  -9   8   1      145.76      133.70     34.11 o 
  -8   8   1      222.04      225.45     99.78 o 
  -7   8   1      857.33      627.45     76.85 o 
  -6   8   1      562.25      627.50     63.32 o 
  -5   8   1     1149.17     1183.88     70.23 o 
  -4   8   1      953.58      895.97     43.97 o 
  -3   8   1      730.78      630.75     34.01 o 
  -2   8   1     2059.74     2367.56    100.12 o 
  -1   8   1     6950.95     7321.32    281.06 o 
   0   8   1       52.37       76.47     11.31 o 
   1   8   1     7119.21     7271.59    281.18 o 
   2   8   1     2205.51     2565.09     99.54 o 
   3   8   1      687.35      611.70     41.93 o 
   4   8   1      975.67      909.98     61.94 o 
   5   8   1     1227.54     1231.00     69.93 o 
   6   8   1      588.09      653.05     68.95 o 
   7   8   1      886.47      595.29    105.98 o 
   8   8   1      200.51      215.58     61.22 o 
   9   8   1      123.34       81.93     32.92 o 
  10   8   1      112.62      172.07     35.32 o 
  11   8   1      413.46      366.44     52.70 o 
  12   8   1       82.83       77.06     52.64 o 
  13   8   1      177.82      146.76     46.62 o 
  14   8   1       31.41      -10.69     42.20 o 
  15   8   1       19.74       17.14     45.98 o 
  16   8   1       37.61      119.55     76.51 o 
 -15   9   1       18.41       24.48     53.86 o 
 -14   9   1       34.76       84.52     45.76 o 
 -13   9   1      214.96      250.82     51.72 o 
 -12   9   1      104.33      132.43     77.12 o 
 -11   9   1      118.11      128.86     37.78 o 
 -10   9   1      348.01      394.19     46.26 o 
  -9   9   1      238.33      434.81    134.68 o 
  -8   9   1      531.23      740.29     84.65 o 
  -7   9   1      226.05      817.86    117.54 o 
  -6   9   1      179.31      192.70     31.06 o 
  -5   9   1     1342.26     1372.07     81.20 o 
  -4   9   1      172.39      166.87     26.68 o 
  -3   9   1     1030.14     1085.82     51.31 o 
  -2   9   1     1502.00     1277.15     58.22 o 
  -1   9   1     2770.54     2785.16    114.94 o 
   0   9   1     7556.75     7279.84    286.42 o 
   1   9   1     2935.52     2987.67    115.41 o 
   2   9   1     1609.58     1343.44     72.73 o 
   3   9   1     1083.05     1087.15     64.49 o 
   4   9   1      210.15      228.49     24.07 o 
   5   9   1     1258.20     1437.76    121.59 o 
   6   9   1      188.39      248.53     78.36 o 
   7   9   1      211.07      768.87    112.64 o 
   8   9   1      596.65      688.35     55.63 o 
   9   9   1      221.95      229.07     70.40 o 
  10   9   1      371.52      415.78     46.73 o 
  11   9   1      101.88      193.77     45.27 o 
  12   9   1      101.90      101.61     43.69 o 
  13   9   1      198.81      203.83     50.88 o 
  14   9   1       37.55       25.04     74.06 o 
  15   9   1       24.16       82.62     49.78 o 
 -15  10   1       25.95       93.03     58.76 o 
 -14  10   1       15.73       58.04     45.87 o 
 -13  10   1       80.47      140.64     47.83 o 
 -12  10   1      169.15      191.23     49.58 o 
 -11  10   1      483.33      434.37     56.53 o 
 -10  10   1      117.54      123.78     36.34 o 
  -9  10   1      128.88      234.36     85.08 o 
  -8  10   1      593.23      717.68    128.59 o 
  -7  10   1      288.97      402.49     63.53 o 
  -6  10   1      685.60     1010.97    126.77 o 
  -5  10   1      465.88      613.51     46.88 o 
  -4  10   1     2185.90     2371.80    126.78 o 
  -3  10   1     1067.84     1148.42     68.19 o 
  -2  10   1      219.56      249.23     37.66 o 
  -1  10   1     1816.32     1814.23     98.11 o 
   0  10   1      110.34      186.82     24.87 o 
   1  10   1     1852.13     1842.49     97.88 o 
   2  10   1      179.81      161.29     24.65 o 
   3  10   1      964.78     1008.89    104.40 o 
   4  10   1     2118.99     2259.12    189.97 o 
   5  10   1      505.29      605.53     70.88 o 
   6  10   1      679.55      909.25    167.81 o 
   7  10   1      341.88      405.83     62.23 o 
   8  10   1      579.48      624.85     72.87 o 
   9  10   1      106.90      154.57     46.82 o 
  10  10   1      120.72      139.27     37.32 o 
  11  10   1      459.55      374.39     57.63 o 
  12  10   1      165.03      243.54     52.27 o 
  13  10   1       83.66       37.80     52.03 o 
  14  10   1       12.17        5.06     45.87 o 
  15  10   1       21.18      -19.59     55.08 o 
 -14  11   1       15.84      -20.08     45.10 o 
 -13  11   1      121.60      117.28     50.02 o 
 -12  11   1       74.05       87.60     59.37 o 
 -11  11   1      129.69       62.05     37.36 o 
 -10  11   1      196.21      226.48     50.21 o 
  -9  11   1      379.98      241.66     70.41 o 
  -8  11   1      182.17      167.72     94.27 o 
  -7  11   1      808.25      961.65    101.32 o 
  -6  11   1      140.14      471.27    149.35 o 
  -5  11   1     1102.99     1167.15    109.90 o 
  -4  11   1       16.52       -3.98     43.74 o 
  -3  11   1     1119.57     1061.45     67.95 o 
  -2  11   1      185.36      163.38     50.99 o 
  -1  11   1      176.62      195.18     52.37 o 
   0  11   1     1358.09     1344.13    124.36 o 
   1  11   1      211.10      263.29     53.49 o 
   2  11   1      260.50      233.06     29.15 o 
   3  11   1     1102.92     1027.41     66.42 o 
   4  11   1       26.01       69.23     46.52 o 
   5  11   1     1049.04     1131.37    136.01 o 
   6  11   1      160.47      501.43    153.64 o 
   7  11   1      793.59      980.13     99.36 o 
   8  11   1      232.41      256.35     45.30 o 
   9  11   1      401.88      353.24     42.34 o 
  10  11   1      163.75      289.68     50.81 o 
  11  11   1      123.43      163.41     46.62 o 
  12  11   1       72.32      129.53     49.16 o 
  13  11   1      115.59       19.46     47.19 o 
  14  11   1       12.97       25.82     49.04 o 
 -13  12   1        2.17       60.53     48.39 o 
 -12  12   1       60.22       25.41     44.30 o 
 -11  12   1      250.28      244.16     51.01 o 
 -10  12   1       85.56      161.67     39.59 o 
  -9  12   1      256.81      204.90     62.44 o 
  -8  12   1       63.44       82.25     51.13 o 
  -7  12   1      191.85      113.36     47.65 o 
  -6  12   1      389.69      502.96     68.83 o 
  -5  12   1      287.64      307.32     99.17 o 
  -4  12   1      207.85      249.97     62.26 o 
  -3  12   1      758.45      787.52     95.68 o 
  -2  12   1       49.26       41.76     49.72 o 
  -1  12   1      567.50      626.65     83.57 o 
   0  12   1       65.64       47.97     47.89 o 
   1  12   1      521.92      628.94     83.95 o 
   2  12   1       67.38       97.44     51.74 o 
   3  12   1      707.03      802.64     95.22 o 
   4  12   1      215.04      240.34     61.79 o 
   5  12   1      316.80      404.05    104.07 o 
   6  12   1      370.75      453.03     67.59 o 
   7  12   1      225.50      110.56     89.37 o 
   8  12   1       79.98       75.73     46.89 o 
   9  12   1      220.55      167.50     52.86 o 
  10  12   1       80.13       76.52     43.11 o 
  11  12   1      230.91      232.09     94.27 o 
  12  12   1       61.49       73.72     50.49 o 
  13  12   1        1.84      -39.59     46.20 o 
 -13  13   1       13.78       -8.57     53.86 o 
 -12  13   1        8.82      -35.14     42.63 o 
 -11  13   1      114.08      109.11     51.41 o 
 -10  13   1       25.32       57.61     37.68 o 
  -9  13   1      103.16       94.30     53.76 o 
  -8  13   1      509.20      637.99    142.05 o 
  -7  13   1       31.83       41.42     45.02 o 
  -6  13   1      137.91      188.64     52.76 o 
  -5  13   1      173.78      305.34     99.16 o 
  -4  13   1       55.12      133.57     59.17 o 
  -3  13   1      322.29      435.08     74.40 o 
  -2  13   1      391.48      398.70     74.89 o 
  -1  13   1       27.36        7.94     52.32 o 
   0  13   1     1239.86     1196.61    123.03 o 
   1  13   1       43.68       47.61     52.32 o 
   2  13   1      479.29      521.66     79.66 o 
   3  13   1      370.98      327.89     71.61 o 
   4  13   1       67.91       94.66     57.92 o 
   5  13   1      142.61      138.34     93.04 o 
   6  13   1      141.71      171.95     51.14 o 
   7  13   1       24.59        8.48     40.75 o 
   8  13   1      541.20      734.74    144.50 o 
   9  13   1       99.47       96.63     44.78 o 
  10  13   1       31.58       57.94     42.70 o 
  11  13   1      107.41      138.74     49.27 o 
  12  13   1       10.05       38.03     78.95 o 
  13  13   1       10.67       19.59     55.08 o 
 -12  14   1       21.77      -30.60     51.41 o 
 -11  14   1       52.73       96.70     55.08 o 
 -10  14   1       72.72       48.47     44.49 o 
  -9  14   1       14.71       72.42     53.01 o 
  -8  14   1       67.48       60.06     53.57 o 
  -7  14   1      507.42      431.86    184.29 o 
  -6  14   1       20.28       58.30     45.51 o 
  -5  14   1       93.34       83.80     49.58 o 
  -4  14   1      247.34      278.40     71.79 o 
  -3  14   1        6.37       35.79     57.82 o 
  -2  14   1       61.69       29.87     57.98 o 
  -1  14   1      627.73      605.61     93.09 o 
   0  14   1       64.26       29.44     58.42 o 
   1  14   1      631.85      727.44     96.95 o 
   2  14   1       61.64       78.24     61.38 o 
   3  14   1        2.08       -1.04     57.82 o 
   4  14   1      263.02      273.77     72.97 o 
   5  14   1       85.74       37.76     42.36 o 
   6  14   1       12.00       32.73     55.08 o 
   7  14   1      521.16      340.98    212.46 o 
   8  14   1       57.52       76.59     33.35 o 
   9  14   1       18.26       42.31     43.21 o 
  10  14   1       69.02      124.07     49.16 o 
  11  14   1       54.25       -9.79     52.64 o 
  12  14   1       18.35       79.57     61.20 o 
 -11  15   1      106.36       72.22     56.31 o 
 -10  15   1       57.21       31.83     51.41 o 
  -9  15   1      147.98       91.57     71.00 o 
  -8  15   1      102.65       15.69     49.39 o 
  -7  15   1       88.94       59.49     47.71 o 
  -6  15   1      201.32      177.67     69.17 o 
  -5  15   1      242.28      450.05    107.74 o 
  -4  15   1      242.37      238.46     73.57 o 
  -3  15   1      536.71      593.39     93.01 o 
  -2  15   1      341.74      334.26     79.64 o 
  -1  15   1        7.61       16.55     61.38 o 
   0  15   1      417.31      447.52     85.70 o 
   1  15   1        5.68       33.70     62.75 o 
   2  15   1      402.83      415.84     83.97 o 
   3  15   1      535.27      535.96     92.22 o 
   4  15   1      236.99      187.32     73.06 o 
   5  15   1      222.55      503.95    131.61 o 
   6  15   1      195.38      161.44     57.54 o 
   7  15   1       81.84       40.60     51.41 o 
   8  15   1      112.55      119.92     45.31 o 
   9  15   1      137.15      181.87     50.48 o 
  10  15   1       71.15       13.47     50.19 o 
  11  15   1      107.03      219.12     66.10 o 
  -8  16   1      113.61      108.95     67.33 o 
  -7  16   1       89.92        8.19    110.78 o 
  -6  16   1       60.40       81.81     49.39 o 
  -5  16   1       46.52       19.96     48.50 o 
  -4  16   1      119.12      171.38     73.58 o 
  -3  16   1      108.70      128.11     71.83 o 
  -2  16   1       23.93      -13.54     67.08 o 
  -1  16   1      306.84      222.23     77.86 o 
   0  16   1        0.66       30.49     67.08 o 
   1  16   1      294.04      293.05     80.08 o 
   2  16   1       14.18        5.31     66.50 o 
   3  16   1       97.36      177.71     76.57 o 
   4  16   1      107.97      137.13     74.38 o 
   5  16   1       46.60       60.05     48.43 o 
   6  16   1       55.19       60.11     53.25 o 
   7  16   1       86.64      -10.08     42.63 o 
   8  16   1      105.54       78.35     52.64 o 
   9  16   1       73.46       51.41     52.64 o 
  -7  17   1       14.76      -23.26     52.64 o 
  -6  17   1       30.85       26.93     56.31 o 
  -5  17   1       14.49      -35.50     53.86 o 
  -4  17   1       76.41      146.65     75.54 o 
  -3  17   1       73.40       60.12     73.82 o 
  -2  17   1      151.33      157.26     79.17 o 
  -1  17   1       16.04       77.67     73.51 o 
   0  17   1      169.26      194.41     80.45 o 
   1  17   1       10.74       -6.92     71.37 o 
   2  17   1      147.54      124.99     77.68 o 
   3  17   1       57.20       38.91     71.31 o 
   4  17   1       80.78       66.10    106.50 o 
   5  17   1        9.51      -24.48     55.08 o 
   6  17   1       24.04        8.57     53.86 o 
  -3  18   1      155.91      201.99    119.97 o 
  -2  18   1       49.66       95.48    115.07 o 
  -1  18   1       77.39       84.46    113.84 o 
   1   0   2      453.11      123.98     20.87 o 
   2   0   2      673.47     1215.06     92.96 o 
   3   0   2      103.81      346.82     90.00 o 
   4   0   2    29973.91    32186.27   1266.18 o 
   5   0   2    18973.95    20273.65   1087.81 o 
   6   0   2      296.78      727.27     36.25 o 
   7   0   2       52.97      233.50     45.88 o 
   8   0   2     1034.06     1727.64     90.14 o 
   9   0   2     3852.79     3108.12    130.13 o 
  10   0   2     1555.35     1377.00     66.44 o 
  11   0   2       90.40      370.27     77.06 o 
  12   0   2     1327.80     1576.44     90.98 o 
  13   0   2        0.94       19.07     35.90 o 
  14   0   2       38.10       31.43     32.17 o 
  15   0   2       23.38       20.40     34.98 o 
  16   0   2       19.45       26.93     40.65 o 
  17   0   2       23.30       -6.85     44.57 o 
 -17   1   2        5.35      -10.12     43.65 o 
 -16   1   2       46.64       42.96     40.19 o 
 -15   1   2       70.11       60.35     49.14 o 
 -14   1   2      119.35      225.92     58.99 o 
 -13   1   2      233.48      289.02     87.13 o 
 -12   1   2       27.26       78.63     26.68 o 
 -11   1   2      517.58      478.69     79.15 o 
 -10   1   2     1587.66     1996.35    126.89 o 
  -9   1   2     3841.00     4293.11    186.66 o 
  -8   1   2     1071.53     1012.06     52.68 o 
  -7   1   2     4824.40     3524.35    217.64 o 
  -6   1   2     6914.98     6068.30    319.42 o 
  -5   1   2     2676.72     2878.04    146.20 o 
  -4   1   2      334.33      236.92     23.28 o 
  -3   1   2    33261.89    38754.32   1907.96 o 
  -2   1   2    10039.48    10079.91    389.54 o 
  -1   1   2    15302.89    13956.71    946.47 o 
   0   1   2    11197.19     9637.55    988.37 o 
   1   1   2    14365.42    13131.18   1391.72 o 
   2   1   2    10198.94    10136.54    492.29 o 
   3   1   2    33211.71    37951.45   1907.57 o 
   4   1   2      300.09      164.41     38.46 o 
   5   1   2     2726.42     2759.91    146.08 o 
   6   1   2     6858.24     5601.26    525.63 o 
   7   1   2     4624.25     3492.25    167.75 o 
   8   1   2      944.17      905.88     54.58 o 
   9   1   2     3911.60     4292.01    270.53 o 
  10   1   2     1599.83     1974.66     87.54 o 
  11   1   2      533.15      394.38     74.61 o 
  12   1   2       19.05       64.35     34.10 o 
  13   1   2      238.79      301.60    106.58 o 
  14   1   2      122.42      165.53     37.41 o 
  15   1   2       70.97       93.97     36.33 o 
  16   1   2       47.53       49.58     41.55 o 
  17   1   2        5.92      -56.31     56.31 o 
 -17   2   2       44.37       67.48     45.44 o 
 -16   2   2       17.83       45.19     40.57 o 
 -15   2   2       30.66       56.80     42.84 o 
 -14   2   2       62.28       45.54     33.84 o 
 -13   2   2      343.75      427.93     43.42 o 
 -12   2   2      290.65      335.73     37.47 o 
 -11   2   2     1715.51     1873.96    155.36 o 
 -10   2   2      877.49      890.52    123.08 o 
  -9   2   2     1624.52     1591.08     76.34 o 
  -8   2   2      559.18      521.99     60.82 o 
  -7   2   2      620.88      647.60     53.01 o 
  -6   2   2      845.36     1421.88    165.48 o 
  -5   2   2     1422.26     2239.87    195.77 o 
  -4   2   2     1632.95     1346.19     82.39 o 
  -3   2   2     7798.13     7264.27    425.96 o 
  -2   2   2     2989.44     2983.28    113.31 o 
  -1   2   2    21065.66    16675.44    730.26 o 
   0   2   2    10045.92    11168.78    549.13 o 
   1   2   2    19653.62    16164.11   1680.16 o 
   2   2   2     3055.06     2842.77    163.09 o 
   3   2   2     7996.66     7722.76    426.79 o 
   4   2   2     1659.24     1362.35     93.77 o 
   5   2   2     1370.34     2057.35    114.08 o 
   6   2   2      758.03     1476.83    172.81 o 
   7   2   2      528.31      478.97     53.90 o 
   8   2   2      653.83      544.41    106.58 o 
   9   2   2     1654.89     1546.54     79.48 o 
  10   2   2      882.03      903.33     85.24 o 
  11   2   2     1782.39     1925.85    142.24 o 
  12   2   2      282.69      325.29     36.49 o 
  13   2   2      339.41      366.37     41.31 o 
  14   2   2       63.62       54.75     33.47 o 
  15   2   2       38.87       63.05     47.18 o 
  16   2   2       18.40       48.96     56.31 o 
  17   2   2       39.36       47.74     59.98 o 
 -17   3   2        4.60      -55.08     55.08 o 
 -16   3   2       36.80      -11.70     39.56 o 
 -15   3   2      117.42      173.73     42.79 o 
 -14   3   2       83.55       57.52     37.80 o 
 -13   3   2      276.51      302.23     75.81 o 
 -12   3   2      488.25      608.96     61.06 o 
 -11   3   2      504.61      668.42     48.54 o 
 -10   3   2      945.10     1212.54     74.11 o 
  -9   3   2     1964.17     1832.51    114.03 o 
  -8   3   2     1510.82     1525.86     92.85 o 
  -7   3   2      777.09      628.35     52.31 o 
  -6   3   2      580.69      582.21     71.06 o 
  -5   3   2     1217.45     1288.99     75.22 o 
  -4   3   2      949.19      774.61     93.82 o 
  -3   3   2      160.41      131.12     23.15 o 
  -1   3   2     4347.13     4756.62    281.74 o 
   0   3   2    50721.47    59641.48   2289.25 o 
   1   3   2     4966.15     5411.46    518.40 o 
   3   3   2      122.38       97.00     14.52 o 
   4   3   2      898.72      694.92     71.59 o 
   5   3   2     1154.15     1122.31     59.85 o 
   6   3   2      628.11      659.88     40.59 o 
   7   3   2      874.12      759.57     51.48 o 
   8   3   2     1512.35     1506.07     90.74 o 
   9   3   2     1938.31     1930.65     93.45 o 
  10   3   2      949.30     1226.49    100.47 o 
  11   3   2      494.75      600.46     65.43 o 
  12   3   2      467.31      485.33     61.23 o 
  13   3   2      290.47      309.38     60.22 o 
  14   3   2       86.69       77.56     44.23 o 
  15   3   2      120.81      143.88     49.78 o 
  16   3   2       36.06      143.93     54.26 o 
  17   3   2        6.86       39.17     59.98 o 
 -17   4   2       35.01        7.34     59.98 o 
 -16   4   2       15.34      -50.19     50.19 o 
 -15   4   2       34.08      139.72     60.59 o 
 -14   4   2       38.04       54.17     44.07 o 
 -13   4   2       53.82      109.86     52.48 o 
 -12   4   2      145.48      101.37     62.56 o 
 -11   4   2      635.74      838.08     48.23 o 
 -10   4   2      978.30     1110.66     89.68 o 
  -9   4   2     1242.48     1193.69     61.52 o 
  -8   4   2      905.97     1068.30     69.75 o 
  -7   4   2      286.29      418.06    137.15 o 
  -6   4   2      362.71      311.39    102.26 o 
  -5   4   2     1961.53     2192.30    122.80 o 
  -4   4   2      446.01      339.00     49.62 o 
  -3   4   2       35.33       38.07      8.72 o 
  -2   4   2      676.49      426.47     23.45 o 
  -1   4   2      588.58      937.69     37.64 o 
   0   4   2     4653.63     7411.45    287.30 o 
   1   4   2      524.16      730.91     71.07 o 
   2   4   2      680.71      339.60     60.07 o 
   3   4   2       61.05       90.59     36.73 o 
   4   4   2      420.15      307.02     50.64 o 
   5   4   2     1911.35     2025.13     93.13 o 
   6   4   2      335.30      251.90     52.05 o 
   7   4   2      392.25      459.35     80.27 o 
   8   4   2      792.13      966.39     57.38 o 
   9   4   2     1232.99     1140.07     81.80 o 
  10   4   2      973.40     1186.27    103.10 o 
  11   4   2      586.20      704.68     51.04 o 
  12   4   2      143.68      157.34     41.83 o 
  13   4   2       57.20       59.96     85.69 o 
  14   4   2       36.29       56.39     42.92 o 
  15   4   2       37.76      128.88     47.95 o 
  16   4   2       12.48       32.03     49.13 o 
  17   4   2       31.56       18.36     61.20 o 
 -17   5   2       16.58       47.74     61.20 o 
 -16   5   2       44.96      105.27     58.76 o 
 -15   5   2       73.88       71.00     51.41 o 
 -14   5   2       71.03       60.85     40.31 o 
 -13   5   2       91.70       98.22     36.67 o 
 -12   5   2      206.37      186.98     33.30 o 
 -11   5   2       36.68       61.92     35.69 o 
 -10   5   2     1042.74     1079.64     60.23 o 
  -9   5   2     1349.95     1433.22     69.10 o 
  -8   5   2     1341.30     1427.28    121.98 o 
  -7   5   2     2871.56     2496.23    204.70 o 
  -6   5   2     2515.35     2426.74    137.44 o 
  -5   5   2      988.92      947.17     66.46 o 
  -4   5   2     2659.76     2190.28    109.45 o 
  -3   5   2     2409.33     2715.75    118.92 o 
  -2   5   2      630.95      370.37     20.66 o 
  -1   5   2     8135.85     8612.69    326.07 o 
   0   5   2      281.08      408.13     28.46 o 
   1   5   2     7472.12     7812.37    607.33 o 
   2   5   2      472.28      279.57     41.66 o 
   3   5   2     2507.70     2736.56    156.97 o 
   4   5   2     2813.28     2367.30    156.18 o 
   5   5   2     1108.48     1070.88     50.07 o 
   6   5   2     2497.01     2249.93    104.56 o 
   7   5   2     2894.15     2576.62    113.36 o 
   8   5   2     1243.59     1292.44    103.04 o 
   9   5   2     1360.61     1524.87     88.66 o 
  10   5   2     1043.76     1062.80     60.55 o 
  11   5   2       40.26       52.15     34.16 o 
  12   5   2      191.94      191.95     42.71 o 
  13   5   2       91.04      100.60     42.47 o 
  14   5   2       62.06       83.48     43.73 o 
  15   5   2       72.95      103.49     44.90 o 
  16   5   2       41.16       86.85     63.04 o 
  17   5   2       18.83      -56.31     56.31 o 
 -17   6   2       27.63      -46.52     57.53 o 
 -16   6   2       17.54       24.48     53.86 o 
 -15   6   2       13.60       89.36     53.86 o 
 -14   6   2       40.24      -15.91     44.07 o 
 -13   6   2       14.81      151.33     53.48 o 
 -12   6   2      400.47      463.72     40.81 o 
 -11   6   2      502.06      585.13     55.32 o 
 -10   6   2       52.25      141.23     48.59 o 
  -9   6   2     1422.66     1422.39     97.08 o 
  -8   6   2       57.36      178.72     67.33 o 
  -7   6   2      373.95      394.32     79.60 o 
  -6   6   2      312.95      322.55     74.70 o 
  -5   6   2      647.82     1073.24    142.12 o 
  -4   6   2     6721.39     6437.71    409.83 o 
  -3   6   2      572.20      589.80     35.49 o 
  -2   6   2     1016.79      960.99     39.66 o 
  -1   6   2     2146.70     2102.24     89.19 o 
   0   6   2     4606.51     5336.64    210.53 o 
   1   6   2     2361.80     2304.56    109.84 o 
   2   6   2      843.15      752.56     48.01 o 
   3   6   2      605.33      699.27     99.25 o 
   4   6   2     7037.03     6728.12    524.43 o 
   5   6   2      734.51     1235.11    149.49 o 
   6   6   2      377.56      364.71     24.29 o 
   7   6   2      330.70      360.04     58.33 o 
   8   6   2       36.42       50.25     26.27 o 
   9   6   2     1381.99     1431.71     98.35 o 
  10   6   2       42.89      110.16     64.05 o 
  11   6   2      535.99      747.87    115.12 o 
  12   6   2      396.41      398.97     56.49 o 
  13   6   2       19.14       45.65     74.67 o 
  14   6   2       36.55       91.91     45.40 o 
  15   6   2       15.28       34.44     62.43 o 
  16   6   2       15.46       18.85     83.85 o 
  17   6   2       30.59        4.90     61.20 o 
 -16   7   2       24.78      -28.15     52.64 o 
 -15   7   2       21.52        3.67     50.19 o 
 -14   7   2       19.40      -40.39     42.84 o 
 -13   7   2      100.12       75.27     40.59 o 
 -12   7   2       66.56      119.41     37.72 o 
 -11   7   2       77.35       70.51     22.97 o 
 -10   7   2      551.54      522.71     75.97 o 
  -9   7   2     1210.78     1002.37     77.41 o 
  -8   7   2     1187.82     1433.34    147.68 o 
  -7   7   2     1094.82     1141.73    103.01 o 
  -6   7   2      411.38      422.69     44.09 o 
  -5   7   2     4031.42     4228.58    249.97 o 
  -4   7   2      547.13      503.46     37.94 o 
  -3   7   2      972.20      893.34     53.17 o 
  -2   7   2     1513.76     1426.21     82.15 o 
  -1   7   2     6670.00     5975.82    238.89 o 
   0   7   2      528.34      426.49     20.67 o 
   1   7   2     6447.87     5970.17    293.76 o 
   2   7   2     1745.60     1812.13    130.16 o 
   3   7   2      963.19      860.41     52.20 o 
   4   7   2      599.07      526.59     62.48 o 
   5   7   2     4220.39     4443.84    248.40 o 
   6   7   2      414.86      403.86     42.94 o 
   7   7   2     1110.06     1040.96     65.47 o 
   8   7   2     1154.78     1161.29    163.61 o 
   9   7   2     1219.15     1252.14    145.84 o 
  10   7   2      566.61      530.67     72.94 o 
  11   7   2      104.14      115.85     37.91 o 
  12   7   2       78.91      102.76     63.66 o 
  13   7   2      100.47       97.24     43.21 o 
  14   7   2       19.38       16.00     43.30 o 
  15   7   2       23.79       31.02     71.61 o 
  16   7   2       23.97       96.00     52.44 o 
 -16   8   2        8.00       44.07     58.76 o 
 -15   8   2       13.19      -25.71     48.96 o 
 -14   8   2       35.87       35.67     41.92 o 
 -13   8   2       54.62      148.88     42.82 o 
 -12   8   2      172.86      128.45     70.43 o 
 -11   8   2      245.32      205.87     39.67 o 
 -10   8   2      158.33      216.29     50.59 o 
  -9   8   2      416.13      538.37     56.76 o 
  -8   8   2      437.46      535.69     75.31 o 
  -7   8   2      416.65      513.49     66.48 o 
  -6   8   2      241.35      275.81     34.57 o 
  -5   8   2      232.00      167.59     27.38 o 
  -4   8   2      447.42      561.04     32.68 o 
  -3   8   2      585.36      660.98     44.71 o 
  -2   8   2      515.10      590.14     40.42 o 
  -1   8   2       66.03       76.90     10.57 o 
   0   8   2     1519.32     2080.94     85.05 o 
   1   8   2      135.79      139.20     28.94 o 
   2   8   2      464.51      554.18     37.11 o 
   3   8   2      575.61      664.72     43.30 o 
   4   8   2      451.36      517.65     83.28 o 
   5   8   2      248.94      255.90     68.57 o 
   6   8   2      222.07      282.83     78.36 o 
   7   8   2      463.59      438.84     41.16 o 
   8   8   2      458.98      482.96     51.60 o 
   9   8   2      476.31      486.93     46.45 o 
  10   8   2      138.70      184.36     63.05 o 
  11   8   2      245.93      205.82     44.79 o 
  12   8   2      171.94      180.61     45.31 o 
  13   8   2       56.94       46.21     43.01 o 
  14   8   2       31.87       70.05     44.40 o 
  15   8   2       11.07        9.20     83.85 o 
  16   8   2        9.03       68.92     93.64 o 
 -15   9   2       19.19       97.93     56.31 o 
 -14   9   2       13.55       37.89     44.42 o 
 -13   9   2      138.08      195.57     49.25 o 
 -12   9   2      158.36      131.88     67.60 o 
 -11   9   2       53.70       71.44     35.03 o 
 -10   9   2      382.65      374.90     44.61 o 
  -9   9   2      353.40      284.23     86.32 o 
  -8   9   2      781.27      759.78     97.81 o 
  -7   9   2     1493.77     1744.03    112.66 o 
  -6   9   2     2063.72     2182.27    130.21 o 
  -5   9   2      517.55      576.54     45.35 o 
  -4   9   2      921.67      810.31     40.86 o 
  -3   9   2      925.54      820.73     41.84 o 
  -2   9   2      535.50      395.88     32.82 o 
  -1   9   2     2955.29     2664.28     92.61 o 
   0   9   2     1281.93     1228.72     71.13 o 
   1   9   2     2804.69     2480.23    134.62 o 
   2   9   2      538.03      426.19     35.40 o 
   3   9   2      857.26      750.63     82.31 o 
   4   9   2      948.02      899.42    128.66 o 
   5   9   2      522.61      585.60     65.91 o 
   6   9   2     2027.76     1815.39    245.32 o 
   7   9   2     1586.61     1743.56    115.29 o 
   8   9   2      882.68      788.92     64.77 o 
   9   9   2      361.68      385.20     49.67 o 
  10   9   2      374.82      353.57     51.73 o 
  11   9   2       41.84       30.21     38.82 o 
  12   9   2      137.00      171.39     47.08 o 
  13   9   2      143.07      205.56     51.24 o 
  14   9   2       11.65        1.48     56.31 o 
  15   9   2       20.50       22.06     49.16 o 
 -15  10   2       14.46      -42.84     51.41 o 
 -14  10   2       50.48       74.67     48.29 o 
 -13  10   2      112.73       98.75     43.80 o 
 -12  10   2      215.78      166.37     55.72 o 
 -11  10   2       79.83       55.23     34.20 o 
 -10  10   2       42.80      124.24     83.24 o 
  -9  10   2      323.29      427.31    106.52 o 
  -8  10   2       43.43      149.47     66.10 o 
  -7  10   2     1638.80     1744.47    226.79 o 
  -6  10   2      317.16      421.16     54.85 o 
  -5  10   2      523.36      634.64     66.63 o 
  -4  10   2      801.79      958.12     45.56 o 
  -3  10   2      544.75      670.76     39.69 o 
  -2  10   2        7.00        9.53     10.42 o 
  -1  10   2      744.39      811.63     55.69 o 
   0  10   2       46.15       58.34     20.03 o 
   1  10   2      793.38      914.38     56.69 o 
   2  10   2       13.10       11.29     23.02 o 
   3  10   2      577.21      721.89     82.93 o 
   4  10   2      721.73      856.26    142.10 o 
   5  10   2      555.96      672.39    118.80 o 
   6  10   2      295.71      260.80     93.06 o 
   7  10   2     1704.90     1896.50    122.60 o 
   8  10   2       50.02       63.54     64.32 o 
   9  10   2      341.22      387.55     52.28 o 
  10  10   2       27.70       55.40     38.63 o 
  11  10   2       63.78       76.12     42.59 o 
  12  10   2      214.22      214.42     50.63 o 
  13  10   2      112.43      165.62     93.04 o 
  14  10   2       42.96       94.50     51.72 o 
  15  10   2        9.33       -9.79     55.08 o 
 -14  11   2       43.39       62.93     51.41 o 
 -13  11   2       65.29      105.69     49.39 o 
 -12  11   2      154.65      134.67     65.49 o 
 -11  11   2      125.74      159.22     40.90 o 
 -10  11   2       35.75      168.70    124.25 o 
  -9  11   2        2.79       82.29     54.98 o 
  -8  11   2      514.54      455.91     71.49 o 
  -7  11   2      337.07      303.62    124.28 o 
  -6  11   2     1680.09      633.80     98.07 o 
  -5  11   2      603.40      603.06     60.99 o 
  -4  11   2      100.08       88.25     25.00 o 
  -3  11   2      795.98      787.34     58.59 o 
  -2  11   2     1338.04     1220.48     96.86 o 
  -1  11   2      823.21      786.39     88.35 o 
   0  11   2     2634.27     2313.57    123.10 o 
   1  11   2      748.77      717.35     53.38 o 
   2  11   2     1370.61     1374.06     78.64 o 
   3  11   2      780.90      848.79     58.79 o 
   4  11   2       98.71       89.37     75.90 o 
   5  11   2      613.30      492.36    112.68 o 
   6  11   2     1639.51      516.09     89.49 o 
   7  11   2      349.34      327.21    164.07 o 
   8  11   2      510.84      504.48     68.40 o 
   9  11   2        0.54       -2.47     35.62 o 
  10  11   2       46.50       12.02     38.92 o 
  11  11   2      125.31      160.75     49.61 o 
  12  11   2      143.12      178.44     51.59 o 
  13  11   2       57.44      121.92     51.45 o 
  14  11   2       37.38       74.67     58.76 o 
 -13  12   2       34.18       41.59     46.30 o 
 -12  12   2      175.04      224.70     53.07 o 
 -11  12   2      130.86       88.21     42.11 o 
 -10  12   2      120.04      224.16     65.88 o 
  -9  12   2       41.82      158.82     82.63 o 
  -8  12   2      164.67      209.59     58.50 o 
  -7  12   2      540.78      440.34    158.59 o 
  -6  12   2      488.80      712.52     80.59 o 
  -5  12   2      496.09      607.34     83.98 o 
  -4  12   2      260.62      338.81     65.78 o 
  -3  12   2       45.99       59.57     24.45 o 
  -2  12   2        8.06       24.48     46.74 o 
  -1  12   2      355.15      378.63     68.80 o 
   0  12   2       44.54        5.08     44.61 o 
   1  12   2      411.93      459.91     71.85 o 
   2  12   2        4.43      -24.21     46.52 o 
   3  12   2       74.34       56.75     50.28 o 
   4  12   2      214.78      270.14     64.46 o 
   5  12   2      486.06      585.35    124.91 o 
   6  12   2      427.26      628.99    141.43 o 
   7  12   2      536.64      285.51     93.07 o 
   8  12   2      135.89      122.05     32.80 o 
   9  12   2       31.05       69.88     40.82 o 
  10  12   2      105.52      117.53     46.09 o 
  11  12   2      118.40      153.54     50.07 o 
  12  12   2      158.65      151.16     52.68 o 
  13  12   2       30.93        9.79     53.86 o 
 -13  13   2       34.59       61.20     56.31 o 
 -12  13   2       41.65       73.40     47.59 o 
 -11  13   2       42.73       88.65     39.48 o 
 -10  13   2       99.92      100.85     75.29 o 
  -9  13   2      145.14      164.77     58.76 o 
  -8  13   2      117.13       88.23     54.29 o 
  -7  13   2       32.05        4.19     44.41 o 
  -6  13   2      520.67      488.61    122.46 o 
  -5  13   2      256.17      256.67     48.12 o 
  -4  13   2       81.46       60.83     60.60 o 
  -3  13   2      158.20      207.18     63.03 o 
  -2  13   2      154.21      164.20     60.12 o 
  -1  13   2      349.64      371.70     70.93 o 
   0  13   2      800.36      805.99     99.17 o 
   1  13   2      331.46      311.75     69.20 o 
   2  13   2      206.58      207.50     62.65 o 
   3  13   2      144.09      188.02     62.91 o 
   4  13   2       73.55       86.84     59.43 o 
   5  13   2      256.70      313.43    104.07 o 
   6  13   2      511.17      516.77    122.46 o 
   7  13   2       41.94       -4.62     37.82 o 
   8  13   2       86.93      111.87     33.63 o 
   9  13   2      131.71      169.75     45.31 o 
  10  13   2       89.05      102.02     46.74 o 
  11  13   2       37.01       37.74     47.95 o 
  12  13   2       37.64       -7.34     53.86 o 
  13  13   2       36.55        3.67     58.76 o 
 -12  14   2       42.06       96.70     58.76 o 
 -11  14   2       64.57       99.39     47.69 o 
 -10  14   2       44.23       85.07     60.90 o 
  -9  14   2       27.91      124.68     58.20 o 
  -8  14   2       47.00      152.27     60.59 o 
  -7  14   2       63.57      243.30     93.65 o 
  -6  14   2      139.02       62.72     48.97 o 
  -5  14   2      161.18      214.63     49.20 o 
  -4  14   2      126.30       88.35     61.30 o 
  -3  14   2      182.64      175.23     65.72 o 
  -2  14   2       43.60       18.15     58.55 o 
  -1  14   2       29.31       32.93     57.44 o 
   0  14   2        7.87      -25.34     55.58 o 
   1  14   2       42.51      -54.66     55.07 o 
   2  14   2       53.22       68.25     61.67 o 
   3  14   2      230.13      168.14     66.22 o 
   4  14   2      137.51      157.16     66.38 o 
   5  14   2      177.17      206.90    101.61 o 
   6  14   2      132.29       48.97     42.70 o 
   7  14   2       88.51       86.76     42.11 o 
   8  14   2       33.92       -7.57     39.00 o 
   9  14   2       25.30       39.38     45.90 o 
  10  14   2       39.27       19.56     43.56 o 
  11  14   2       62.43       36.72     58.76 o 
  12  14   2       41.85      -13.47     57.53 o 
 -10  15   2       13.32      -30.60     72.22 o 
  -9  15   2       52.98       55.35     54.32 o 
  -8  15   2       34.07       42.57     53.19 o 
  -7  15   2       96.11       92.00     53.01 o 
  -6  15   2       72.71       50.90     46.49 o 
  -5  15   2      288.97      166.57     54.65 o 
  -4  15   2        1.41       20.81     63.18 o 
  -3  15   2      282.40      348.84     80.05 o 
  -2  15   2      137.37      191.55     70.51 o 
  -1  15   2      349.49      381.51     81.73 o 
   0  15   2       60.18       83.98     65.35 o 
   1  15   2      322.33      367.21     80.46 o 
   2  15   2      149.35      214.98     71.32 o 
   3  15   2      302.06      396.60     82.51 o 
   4  15   2        5.86       93.03     96.70 o 
   5  15   2      329.00      298.75    113.87 o 
   6  15   2       86.08       43.66     44.89 o 
   7  15   2       93.75       93.38     33.44 o 
   8  15   2       29.19       81.96     44.40 o 
   9  15   2       56.46       96.27     49.04 o 
  10  15   2       18.40       85.69     56.31 o 
  -9  16   2       42.89      101.60     68.55 o 
  -8  16   2       10.57       94.25     68.55 o 
  -7  16   2       23.42       22.42     51.65 o 
  -6  16   2      209.60      247.45     81.41 o 
  -5  16   2       51.90       42.70     61.21 o 
  -4  16   2      117.46       41.15     43.23 o 
  -3  16   2       49.50       11.23     65.63 o 
  -2  16   2      101.39      120.48     72.27 o 
  -1  16   2       47.01       84.52     70.91 o 
   0  16   2        4.16        2.28     66.18 o 
   1  16   2       43.49       55.58     67.50 o 
   2  16   2       83.44      131.53     71.45 o 
   3  16   2       46.39        4.34     66.58 o 
   4  16   2      138.84      133.44    107.73 o 
   5  16   2       53.52       58.60     47.19 o 
   6  16   2      195.54      170.67     57.54 o 
   7  16   2       26.12       -2.45    105.27 o 
   8  16   2        9.06       28.15     48.96 o 
   9  16   2       51.30       13.47     52.64 o 
  -7  17   2       60.00       35.50     61.21 o 
  -6  17   2       32.53       31.83     56.31 o 
  -5  17   2      122.31      115.07     66.11 o 
  -4  17   2       86.76       97.24     48.60 o 
  -3  17   2       88.65      100.99     74.44 o 
  -2  17   2      125.35       98.60     77.44 o 
  -1  17   2       84.24      141.13     76.98 o 
   0  17   2       94.84       98.74     75.25 o 
   1  17   2       82.40       98.92     77.02 o 
   2  17   2      121.84      127.37     77.85 o 
   3  17   2       72.44       78.42     73.70 o 
   4  17   2       77.91      165.26    112.62 o 
   5  17   2      134.03       93.04     58.76 o 
   6  17   2       28.90       51.41     55.08 o 
  -4  18   2       51.14      183.62    119.96 o 
  -3  18   2      116.29       82.02    115.07 o 
  -2  18   2       37.23      -80.79    110.17 o 
  -1  18   2        5.96       50.19    115.06 o 
   0  18   2        0.07      -22.03    107.72 o 
   5  18   2       40.86       94.26     62.43 o 
   1   0   3    19189.20    14010.59   1013.53 o 
   2   0   3     2517.21     2028.49    107.13 o 
   3   0   3      125.20      176.33     28.16 o 
   4   0   3    15464.44    18027.00    887.75 o 
   5   0   3    37906.06    40280.14   1728.38 o 
   6   0   3     4422.96     4784.91    189.85 o 
   7   0   3      331.61      420.48     75.32 o 
   8   0   3     3009.68     3587.11    148.71 o 
   9   0   3      236.00      273.02     56.18 o 
  10   0   3        9.73       14.51     22.26 o 
  11   0   3       20.31       63.57     36.93 o 
  12   0   3      505.12      707.28     54.94 o 
  13   0   3      235.45      246.44     37.27 o 
  14   0   3       37.91       39.79     33.38 o 
  15   0   3       54.60       52.82     35.85 o 
  16   0   3        5.06      -25.10     47.17 o 
  17   0   3       30.64       39.17     63.65 o 
 -17   1   3        0.93      -42.39     42.39 o 
 -16   1   3       14.41      -54.47     54.47 o 
 -15   1   3       20.23        0.35     33.88 o 
 -14   1   3      229.02      196.67     37.88 o 
 -13   1   3      236.50      252.76     46.01 o 
 -12   1   3      294.95      346.36     82.21 o 
 -11   1   3       58.33       86.72     24.49 o 
 -10   1   3     1276.56     1666.80    130.54 o 
  -9   1   3      970.61      872.78     86.49 o 
  -8   1   3     2003.51     2015.21     99.78 o 
  -7   1   3     6293.24     6205.10    257.09 o 
  -6   1   3    10938.39    10715.38    534.13 o 
  -5   1   3      587.83      648.28     93.30 o 
  -4   1   3    23471.06    21275.67   1074.02 o 
  -3   1   3    37055.27    38526.85   1916.74 o 
  -2   1   3    14258.62    11350.80    537.51 o 
  -1   1   3      951.02     1076.28     44.63 o 
   0   1   3     6659.15     1189.08    126.23 o 
   1   1   3      936.79     1127.01    119.22 o 
   2   1   3    15031.92    11289.48   1056.79 o 
   3   1   3    36950.05    38599.18   1915.44 o 
   4   1   3    23448.42    21559.17    828.91 o 
   5   1   3      630.21      677.20     71.46 o 
   6   1   3    11139.18    10628.97    534.02 o 
   7   1   3     6341.34     6569.01    319.81 o 
   8   1   3     1943.24     1813.90     98.46 o 
   9   1   3      943.66      831.25     58.24 o 
  10   1   3     1319.13     1703.43     91.44 o 
  11   1   3       62.68       84.76     31.63 o 
  12   1   3      295.57      288.36     52.38 o 
  13   1   3      230.82      260.47     43.50 o 
  14   1   3      236.61      225.34     51.06 o 
  15   1   3       20.58       27.49     35.99 o 
  16   1   3       13.02       23.84     51.88 o 
  17   1   3        0.84      -56.31     56.31 o 
 -17   2   3       11.88       -1.39     44.91 o 
 -16   2   3       19.05       11.40     40.24 o 
 -15   2   3       55.59       55.65     35.97 o 
 -14   2   3       11.12       -6.09     32.37 o 
 -13   2   3      484.52      437.87    121.68 o 
 -12   2   3      469.71      653.90     82.84 o 
 -11   2   3      385.97      491.79     45.95 o 
 -10   2   3      594.09      683.00     66.78 o 
  -9   2   3      122.22      194.70     23.99 o 
  -8   2   3       78.36      104.09     19.09 o 
  -7   2   3      448.71      381.86    115.13 o 
  -6   2   3     7681.52     6593.70    317.32 o 
  -5   2   3      801.51     1318.10     94.39 o 
  -4   2   3     1174.14     1135.25     72.92 o 
  -3   2   3     8629.23     8361.09    326.09 o 
  -2   2   3     2700.66     3295.38    131.58 o 
  -1   2   3      920.80      955.27     40.32 o 
   0   2   3     1384.89     1439.20     65.42 o 
   1   2   3      840.23     1027.99    148.56 o 
   2   2   3     2569.38     3346.95    508.29 o 
   3   2   3     8741.17     8705.86    411.68 o 
   4   2   3     1258.60     1166.91     55.27 o 
   5   2   3      778.45     1243.91    110.58 o 
   6   2   3     7685.53     6300.35    254.23 o 
   7   2   3      430.34      381.20     66.83 o 
   8   2   3       80.50       80.49     16.09 o 
   9   2   3      115.08      282.04     59.33 o 
  10   2   3      619.54      736.14     68.59 o 
  11   2   3      468.99      462.13     82.66 o 
  12   2   3      472.95      759.21     53.25 o 
  13   2   3      492.17      539.57     74.94 o 
  14   2   3        9.69      -21.21     31.67 o 
  15   2   3       51.10       36.13     54.47 o 
  16   2   3       20.52       93.64     52.59 o 
  17   2   3       11.42        9.79     62.43 o 
 -17   3   3        0.59      -41.95     42.32 o 
 -16   3   3        2.01      -10.34     39.56 o 
 -15   3   3        8.12      -32.96     34.26 o 
 -14   3   3      181.42      149.57     55.74 o 
 -13   3   3      211.42      240.25     61.11 o 
 -12   3   3     1406.14     1560.45     83.37 o 
 -11   3   3       56.48       48.60     23.68 o 
 -10   3   3      242.80      249.47     27.23 o 
  -9   3   3      159.19      229.47     59.90 o 
  -8   3   3       23.99      187.29     61.21 o 
  -7   3   3      145.60      372.93    110.80 o 
  -6   3   3     1844.09     1417.16     88.99 o 
  -5   3   3      407.75      404.53     56.52 o 
  -4   3   3    12351.23     9721.91    490.85 o 
  -3   3   3      532.98      761.97     37.26 o 
  -2   3   3    13265.03    13419.01    465.68 o 
  -1   3   3     7444.39     7939.86    342.61 o 
   0   3   3      425.90      301.04     16.65 o 
   1   3   3     7637.15     8136.52    322.41 o 
   2   3   3    12560.77    12295.40    715.57 o 
   3   3   3      510.99      725.59     60.66 o 
   4   3   3    12547.04    10322.32    428.39 o 
   5   3   3      362.27      385.62     23.44 o 
   6   3   3     1657.85     1327.73    113.98 o 
   7   3   3      152.87      287.28     44.05 o 
   8   3   3       35.32      266.86     84.46 o 
   9   3   3      142.55      112.70     28.87 o 
  10   3   3      235.29      256.09     55.84 o 
  11   3   3       67.61       58.03     24.64 o 
  12   3   3     1480.88     1613.82     90.12 o 
  13   3   3      205.68      149.77     45.34 o 
  14   3   3      177.23      145.17     47.54 o 
  15   3   3        9.42        6.23     46.00 o 
  16   3   3        2.22       28.32     70.38 o 
  17   3   3        0.84       22.03     61.20 o 
 -17   4   3        4.84       63.65     62.43 o 
 -16   4   3       11.33       32.28     40.94 o 
 -15   4   3       35.51       28.24     40.37 o 
 -14   4   3       25.30      -40.42     64.62 o 
 -13   4   3      396.81      440.65     95.20 o 
 -12   4   3      344.42      413.96     44.21 o 
 -11   4   3      299.69      298.14     38.17 o 
 -10   4   3     1567.07     1888.65     92.33 o 
  -8   4   3      141.01      109.41     27.56 o 
  -7   4   3     2853.80     3477.31    170.88 o 
  -6   4   3      431.04      386.73     32.36 o 
  -5   4   3     4711.34     5135.27    329.08 o 
  -4   4   3     1981.40     1833.52    119.12 o 
  -3   4   3      294.21      368.06     22.10 o 
  -2   4   3     6267.83     6609.66    250.89 o 
  -1   4   3     5354.35     5524.93    227.56 o 
   0   4   3      123.32      125.22     10.90 o 
   1   4   3     4991.57     5206.78    265.91 o 
   2   4   3     6029.61     6260.79    360.69 o 
   3   4   3      136.39      188.56     52.65 o 
   4   4   3     1943.16     1923.78    278.22 o 
   5   4   3     4855.08     4951.36    205.59 o 
   6   4   3      460.67      365.02     24.53 o 
   7   4   3     2697.59     3063.58    135.71 o 
   8   4   3      128.89       93.31     21.29 o 
   9   4   3      284.12      705.28    124.89 o 
  10   4   3     1627.15     1919.19    140.83 o 
  11   4   3      279.93      316.01     97.34 o 
  12   4   3      361.97      470.13     56.73 o 
  13   4   3      377.48      352.35     55.08 o 
  14   4   3       22.70       48.41     53.25 o 
  15   4   3       35.96       45.58     46.23 o 
  16   4   3       13.51       18.00     67.32 o 
  17   4   3        5.78       37.95     63.65 o 
 -17   5   3        5.69       24.48     61.20 o 
 -16   5   3        6.12      -50.19     50.19 o 
 -15   5   3       15.36       13.61     37.47 o 
 -14   5   3      117.72      115.77     35.86 o 
 -13   5   3       84.12      111.22     42.17 o 
 -12   5   3      507.37      577.41     74.61 o 
 -11   5   3      321.50      274.04     32.46 o 
 -10   5   3      592.71      602.48     65.94 o 
  -9   5   3      120.77      203.25     35.66 o 
  -8   5   3      584.22      453.20     51.44 o 
  -7   5   3      743.18     1087.57     71.61 o 
  -6   5   3     5924.81     5424.73    258.88 o 
  -5   5   3      194.40      205.29     42.85 o 
  -4   5   3     6249.19     5740.43    241.26 o 
  -3   5   3      585.41      477.35     23.74 o 
  -2   5   3     4021.09     4002.22    164.49 o 
  -1   5   3     1538.16     1295.68     53.47 o 
   0   5   3      545.29      698.99     33.24 o 
   1   5   3     1403.15     1155.70     65.24 o 
   2   5   3     3772.91     3650.84    284.19 o 
   3   5   3      542.03      428.71     34.33 o 
   4   5   3     6181.99     5522.90    245.00 o 
   5   5   3      163.14      185.79     17.24 o 
   6   5   3     5623.15     4881.26    206.73 o 
   7   5   3      831.93     1023.30     95.06 o 
   8   5   3      570.79      439.89     75.68 o 
   9   5   3       92.63      181.60     53.48 o 
  10   5   3      541.96      574.67    121.25 o 
  11   5   3      339.40      313.22     73.47 o 
  12   5   3      516.98      535.52     74.70 o 
  13   5   3       81.27       80.62     41.89 o 
  14   5   3      101.01       96.20     45.06 o 
  15   5   3       14.47       22.53     95.48 o 
  16   5   3        7.31       78.91     57.53 o 
  17   5   3        7.06      -57.53     57.53 o 
 -16   6   3        8.00       57.53     56.31 o 
 -15   6   3       98.61      132.21     55.09 o 
 -14   6   3       29.79      -63.65     63.65 o 
 -13   6   3      435.74      486.66     49.33 o 
 -12   6   3      271.55      206.96     45.42 o 
 -11   6   3       10.72       43.13     26.68 o 
 -10   6   3      360.09      390.09     52.34 o 
  -9   6   3      170.06      303.01     55.09 o 
  -8   6   3     1185.28     1071.66     76.84 o 
  -7   6   3     1540.53     1727.54    250.16 o 
  -5   6   3      633.84      592.42     51.94 o 
  -4   6   3     1146.13      925.99     43.74 o 
  -3   6   3      827.13      687.37     33.30 o 
  -2   6   3     1574.72     1437.96     63.76 o 
  -1   6   3      926.00     1025.55     43.62 o 
   0   6   3      421.33      434.62     24.85 o 
   1   6   3      843.69      891.80     53.28 o 
   2   6   3     1695.88     1641.01    121.95 o 
   3   6   3      775.43      613.09     43.13 o 
   4   6   3     1101.94      926.42     46.92 o 
   5   6   3      845.60      745.98     37.79 o 
   6   6   3       51.83       86.91     61.21 o 
   7   6   3     1403.46     1518.42    106.94 o 
   8   6   3     1249.83     1108.71    116.44 o 
   9   6   3      185.50      237.64     82.03 o 
  10   6   3      393.77      528.21     53.38 o 
  11   6   3       20.65       85.14     36.10 o 
  12   6   3      281.99      229.93     46.10 o 
  13   6   3      413.85      429.26     65.51 o 
  14   6   3       27.96       63.04     44.57 o 
  15   6   3       92.51       78.44     47.87 o 
  16   6   3       10.54       37.22     87.52 o 
 -16   7   3       26.30       25.71     55.08 o 
 -15   7   3       21.30      -17.14     50.19 o 
 -14   7   3      105.04       24.89     77.12 o 
 -13   7   3       76.30       97.48     40.50 o 
 -12   7   3      629.98      691.35     70.87 o 
 -11   7   3       20.59       -5.21     24.29 o 
 -10   7   3      366.27      271.40     40.62 o 
  -9   7   3      100.36      174.84     36.11 o 
  -8   7   3      484.67      453.74     48.99 o 
  -7   7   3     1429.73     1674.52    107.27 o 
  -6   7   3     1062.93      911.48     57.38 o 
  -5   7   3       71.72      107.15     17.39 o 
  -4   7   3     3676.86     3815.73    169.41 o 
  -3   7   3      739.65     1133.58     54.03 o 
  -2   7   3     1146.69     1180.23     50.57 o 
  -1   7   3     1796.61     1690.19     73.52 o 
   0   7   3      140.42      140.53     21.00 o 
   1   7   3     1956.22     1723.48     87.59 o 
   2   7   3     1088.13      949.62     95.35 o 
   3   7   3      789.95     1261.00     73.45 o 
   4   7   3     3930.99     3958.20    222.85 o 
   5   7   3       60.78       89.47     22.60 o 
   6   7   3     1087.55      897.14     56.31 o 
   7   7   3     1516.08     1633.07    114.03 o 
   8   7   3      477.40      438.10     48.45 o 
   9   7   3       76.12      132.77     52.64 o 
  10   7   3      400.17      302.23     45.77 o 
  11   7   3       16.60       38.99     35.95 o 
  12   7   3      625.99      506.61     78.99 o 
  13   7   3       76.43      123.25     45.49 o 
  14   7   3      105.64       91.36     47.40 o 
  15   7   3       18.27       20.86     63.65 o 
  16   7   3       23.77        6.04     61.20 o 
 -16   8   3        2.41       15.91     57.53 o 
 -15   8   3       82.33       80.79     53.86 o 
 -14   8   3       47.76       31.83     50.19 o 
 -13   8   3      166.41      150.47     42.61 o 
 -12   8   3       40.89       17.16     58.00 o 
 -11   8   3      188.56      183.10     48.64 o 
 -10   8   3      359.03      344.11    137.14 o 
  -9   8   3      175.89      291.37     85.70 o 
  -8   8   3       27.10       50.56     66.16 o 
  -7   8   3     1333.91     1614.30    186.31 o 
  -6   8   3      680.43      339.32     74.72 o 
  -5   8   3      611.46      396.27     34.64 o 
  -4   8   3     1447.12     1326.17     75.47 o 
  -3   8   3      261.98      291.68     21.11 o 
  -2   8   3      199.08      263.03     21.31 o 
  -1   8   3      597.94      587.67     33.42 o 
   0   8   3     1434.95     1404.10     63.22 o 
   1   8   3      626.78      627.26     53.71 o 
   2   8   3      279.15      357.17     28.74 o 
   3   8   3      239.82      174.87     41.45 o 
   4   8   3     1445.68     1347.60    169.22 o 
   5   8   3      765.55      449.73     54.44 o 
   6   8   3      701.90      338.10     60.03 o 
   7   8   3     1308.53     1361.67    124.41 o 
   8   8   3       17.01       56.56     62.67 o 
   9   8   3      194.94      164.44     67.34 o 
  10   8   3      350.19      299.96     47.88 o 
  11   8   3      211.28      269.52     65.50 o 
  12   8   3       50.35       52.52     41.92 o 
  13   8   3      167.92      110.93     46.20 o 
  14   8   3       47.67       66.81     53.86 o 
  15   8   3       78.61       48.97     91.81 o 
  16   8   3        3.18       45.29     59.98 o 
 -15   9   3       20.55      -13.46     51.41 o 
 -14   9   3       52.40       42.84     53.86 o 
 -13   9   3       93.73       79.94     70.89 o 
 -12   9   3      189.08      155.37     75.92 o 
 -11   9   3      120.64      118.43     37.16 o 
 -10   9   3      417.89      220.07     66.40 o 
  -9   9   3      798.26     1016.86     67.91 o 
  -8   9   3      161.69      171.15     41.32 o 
  -7   9   3      360.69      458.23     40.61 o 
  -6   9   3     1433.10     1663.31    128.04 o 
  -5   9   3       39.62       32.25     11.48 o 
  -4   9   3     3348.56     3387.16    152.87 o 
  -3   9   3      223.77      269.38     21.94 o 
  -2   9   3      963.51      859.88     44.20 o 
  -1   9   3     1105.45     1108.56     53.95 o 
   0   9   3       69.32       62.20     18.05 o 
   1   9   3     1176.01     1217.25     68.10 o 
   2   9   3      983.95      907.30     55.06 o 
   3   9   3      191.35      191.45     46.65 o 
   4   9   3     3363.67     3485.66    369.82 o 
   5   9   3       52.78       41.62     63.65 o 
   6   9   3     1472.72     1452.33    131.27 o 
   7   9   3      314.37      371.72     38.87 o 
   8   9   3      166.30      121.34     29.44 o 
   9   9   3      732.48      797.18     75.28 o 
  10   9   3      420.12      365.46     51.60 o 
  11   9   3       98.97       94.72     41.82 o 
  12   9   3      191.06      192.52     47.59 o 
  13   9   3      104.44       61.44     64.27 o 
  14   9   3       57.61       46.61     48.68 o 
  15   9   3       18.19        1.37     63.65 o 
 -15  10   3       23.84      -15.91     53.86 o 
 -14  10   3       36.40      -46.52     46.52 o 
 -13  10   3       60.65       31.54     38.85 o 
 -12  10   3        2.96       11.85     36.57 o 
 -11  10   3        4.93       -6.28     32.47 o 
 -10  10   3      434.64      427.06     85.71 o 
  -9  10   3      159.04      220.52     61.17 o 
  -8  10   3      808.90      771.71    131.07 o 
  -7  10   3       13.72       69.40     72.83 o 
  -6  10   3       46.54       88.40     81.72 o 
  -5  10   3      513.81      498.73     42.25 o 
  -4  10   3      194.45      206.51     25.72 o 
  -3  10   3     1336.35     1286.94     77.07 o 
  -2  10   3     1316.63     1290.35     60.25 o 
  -1  10   3       51.74       60.94     16.69 o 
   0  10   3     1850.85     2099.49    111.45 o 
   1  10   3       32.01       28.19     19.90 o 
   2  10   3     1209.46     1214.03     74.46 o 
   3  10   3     1375.81     1383.58     77.96 o 
   4  10   3      221.44      247.32     79.58 o 
   5  10   3      573.94      620.95    110.23 o 
   6  10   3       39.00      117.52     59.73 o 
   7  10   3       11.84       16.37     30.22 o 
   8  10   3      743.00      677.93     65.23 o 
   9  10   3      156.13      147.01     42.11 o 
  10  10   3      418.20      391.43     56.38 o 
  11  10   3       11.80      -11.95     37.99 o 
  12  10   3        2.74       18.76     42.59 o 
  13  10   3       67.88       77.97     47.95 o 
  14  10   3       37.73       -2.80     45.67 o 
  15  10   3       22.45        6.12     57.53 o 
 -14  11   3       51.49       51.41     56.31 o 
 -13  11   3       33.48       72.17     47.74 o 
 -12  11   3       84.07       76.47     40.54 o 
 -11  11   3      181.25      189.48     42.01 o 
 -10  11   3      152.47      115.04     62.33 o 
  -9  11   3      409.45      356.77    113.26 o 
  -8  11   3      186.58      116.06    104.67 o 
  -7  11   3      636.41      663.81    126.15 o 
  -6  11   3      286.08      350.17    102.85 o 
  -5  11   3      256.85      231.36     47.37 o 
  -4  11   3     2408.04     2523.42    121.02 o 
  -3  11   3     1086.50     1050.07    103.10 o 
  -2  11   3     2231.45     2006.83     88.30 o 
  -1  11   3     2855.64     2644.34    134.67 o 
   0  11   3      548.76      482.78     41.08 o 
   1  11   3     2705.05     2469.77    134.29 o 
   2  11   3     2128.52     2047.56    110.75 o 
   3  11   3      983.38      889.87     63.51 o 
   4  11   3     2470.34     2539.80    290.79 o 
   5  11   3      285.06      263.24     89.38 o 
   6  11   3      375.28      425.35     49.67 o 
   7  11   3      597.10      582.57     60.79 o 
   8  11   3      167.18       98.57     30.49 o 
   9  11   3      349.22      309.29     50.50 o 
  10  11   3      159.31      137.60     45.51 o 
  11  11   3      157.92      198.77     50.35 o 
  12  11   3       99.11      136.15     51.41 o 
  13  11   3       36.50       95.44     50.75 o 
  14  11   3       47.97       45.29     57.53 o 
 -13  12   3       81.44      118.95     48.69 o 
 -12  12   3       37.14       -0.48     50.32 o 
 -11  12   3       26.12       66.99     44.51 o 
 -10  12   3      174.90      130.35     62.65 o 
  -9  12   3       56.37      168.62     59.69 o 
  -8  12   3       65.56       91.71     70.39 o 
  -7  12   3       72.43       64.78     49.56 o 
  -6  12   3      257.12      282.82     97.95 o 
  -5  12   3      189.82      230.97     63.04 o 
  -4  12   3       10.45        5.58     21.83 o 
  -3  12   3      849.17      753.56     89.18 o 
  -2  12   3      265.66      293.35     61.45 o 
  -1  12   3      154.84      183.66     54.52 o 
   0  12   3     1221.31     1233.37    121.73 o 
   1  12   3      125.62      198.01     57.56 o 
   2  12   3      257.18      288.71     63.63 o 
   3  12   3      826.32      944.42     62.19 o 
   4  12   3       13.64       41.25     27.56 o 
   5  12   3      249.33      353.83    100.40 o 
   6  12   3      260.49      344.04    104.07 o 
   7  12   3       60.13       83.40     28.90 o 
   8  12   3       52.96       24.62     36.63 o 
   9  12   3       63.14      149.75     44.89 o 
  10  12   3      162.16      191.68     54.48 o 
  11  12   3       37.13       36.81     64.88 o 
  12  12   3       41.76       89.94     50.49 o 
  13  12   3       78.33       45.29     57.53 o 
 -12  13   3      118.97      106.75     48.59 o 
 -11  13   3        5.65      -13.09     36.46 o 
 -10  13   3      113.79      178.08     66.76 o 
  -9  13   3      124.08       80.63     55.92 o 
  -8  13   3      269.03      254.30     65.00 o 
  -7  13   3       94.07       50.37     65.49 o 
  -6  13   3      233.22      267.09     66.72 o 
  -5  13   3      143.47      129.00     41.91 o 
  -4  13   3     1198.88     1228.98    126.06 o 
  -3  13   3       27.24       33.68     53.23 o 
  -2  13   3      294.50      303.80     66.19 o 
  -1  13   3      476.07      458.06     76.93 o 
   0  13   3      113.93      131.32     56.95 o 
   1  13   3      413.34      499.65     79.14 o 
   2  13   3      245.77      213.64     65.26 o 
   3  13   3       27.52       28.98     53.84 o 
   4  13   3     1226.68     1199.60    182.57 o 
   5  13   3      146.21       96.71     91.82 o 
   6  13   3      253.10      234.84     54.48 o 
   7  13   3       92.91       69.70     30.60 o 
   8  13   3      274.13      270.71     50.15 o 
   9  13   3      113.53      127.90     58.76 o 
  10  13   3      112.00       51.51     59.37 o 
  11  13   3       10.65       -7.07     45.20 o 
  12  13   3      120.95      106.50     61.21 o 
 -12  14   3       32.18       56.31     51.41 o 
 -11  14   3       29.56       24.12     39.11 o 
 -10  14   3      106.14       82.75     82.63 o 
  -9  14   3        6.74       57.68     72.83 o 
  -8  14   3      234.75       93.01    116.92 o 
  -7  14   3      263.58      220.43     61.38 o 
  -6  14   3       71.25       89.80     59.37 o 
  -5  14   3      128.54      155.92     44.91 o 
  -4  14   3      635.75      784.23     76.96 o 
  -3  14   3       61.68       55.03     58.38 o 
  -2  14   3      806.98      880.06    106.96 o 
  -1  14   3        0.49       30.90     58.38 o 
   0  14   3      137.19      209.47     66.64 o 
   1  14   3        2.35      -46.20     56.45 o 
   2  14   3      876.31      813.40    105.67 o 
   3  14   3       46.93       48.83     60.13 o 
   4  14   3      651.02      737.27    149.41 o 
   5  14   3      128.89      112.63     95.49 o 
   6  14   3       60.96       49.57     29.62 o 
   7  14   3      259.65      269.35     50.15 o 
   8  14   3      253.59      199.07     48.18 o 
   9  14   3        5.32       46.40     47.74 o 
  10  14   3      128.54      162.64     51.72 o 
  11  14   3       33.50       55.08     58.76 o 
  12  14   3       30.86       26.93     59.98 o 
 -10  15   3       40.87       42.84     78.34 o 
  -9  15   3      110.52       95.96    121.80 o 
  -8  15   3       21.01       28.75     53.94 o 
  -7  15   3      167.41       67.19     51.97 o 
  -6  15   3       56.15       48.87     48.01 o 
  -5  15   3       29.30       62.92     44.96 o 
  -4  15   3       52.63       48.87     43.36 o 
  -3  15   3      221.31      237.97     72.84 o 
  -2  15   3       26.52        4.88     61.44 o 
  -1  15   3      392.39      501.38     88.30 o 
   0  15   3      112.33      149.46     69.23 o 
   1  15   3      379.34      473.76     87.01 o 
   2  15   3       32.02       42.08     62.53 o 
   3  15   3      226.36      209.40     72.16 o 
   4  15   3       39.95      -51.41     90.58 o 
   5  15   3       23.68       63.65    100.38 o 
   6  15   3       58.87       42.84     43.80 o 
   7  15   3      180.98      185.60     78.96 o 
   8  15   3       17.63      -10.32     41.28 o 
   9  15   3      103.90       48.97     51.41 o 
  10  15   3       43.45       -8.57     53.86 o 
  -9  16   3        6.60       45.29     68.55 o 
  -8  16   3      143.40       47.74     69.78 o 
  -7  16   3       19.41       -7.98     52.26 o 
  -6  16   3       86.15       34.82     47.59 o 
  -5  16   3       17.80       19.36     42.87 o 
  -4  16   3       45.85       49.73     44.96 o 
  -3  16   3       13.03      -11.63     64.92 o 
  -2  16   3      153.40      191.69     75.30 o 
  -1  16   3       14.91       22.78     66.18 o 
   0  16   3      393.47      365.66     84.41 o 
   1  16   3       19.93      -32.76     63.51 o 
   2  16   3      134.37      177.96     74.20 o 
   3  16   3        6.86      -33.87     66.11 o 
   4  16   3       46.14      111.39    105.27 o 
   5  16   3       10.84       61.20    106.49 o 
   6  16   3       85.63      123.64    110.17 o 
   9  16   3        9.35        3.67     51.41 o 
  -6  17   3       73.29       11.02     56.31 o 
  -5  17   3       86.86       20.81     56.31 o 
  -4  17   3      122.67       92.79     50.44 o 
  -3  17   3       60.92       83.85     74.44 o 
  -2  17   3       67.79       35.20     72.95 o 
  -1  17   3      242.19      249.14     83.97 o 
   0  17   3        4.55      -15.18     71.70 o 
   1  17   3      216.15      232.61     82.18 o 
   2  17   3       68.83       25.47     72.32 o 
   3  17   3       48.22       50.92     74.42 o 
   4  17   3      126.18      192.19    117.52 o 
   5  17   3       88.32      -13.47     48.97 o 
  -4  18   3       42.82       77.12    112.62 o 
  -3  18   3       29.70        6.12    111.39 o 
  -2  18   3      138.97       91.81    117.52 o 
  -1  18   3        6.89      -51.41    110.17 o 
   0  18   3      190.99      265.66    127.32 o 
   0   0   4     3174.63     5828.89    599.87 o 
   1   0   4    13498.37    16896.26    662.26 o 
   2   0   4     3673.34     2209.08    104.97 o 
   3   0   4     1057.74     1627.43     94.45 o 
   4   0   4    15906.31    16737.56    840.18 o 
   5   0   4     1255.32     4292.20    577.27 o 
   6   0   4       90.19      147.97     14.85 o 
   7   0   4     2123.51     1804.36    110.93 o 
   8   0   4     2959.43     3108.91    131.83 o 
   9   0   4     1912.50     2439.29    124.90 o 
  10   0   4        0.45        6.19     19.30 o 
  11   0   4       21.30       38.95     59.09 o 
  12   0   4      400.21      583.34    116.71 o 
  13   0   4        5.18       26.69     30.21 o 
  14   0   4       24.86       36.74     33.47 o 
  15   0   4       20.38        2.05     65.40 o 
  16   0   4        1.85      -11.90    120.57 o 
  17   0   4       40.59      -42.84     59.98 o 
 -17   1   4        9.69      -36.72     63.65 o 
 -16   1   4       13.50      -47.90     47.90 o 
 -15   1   4       15.34      -22.42     38.28 o 
 -14   1   4       22.29       57.05     72.02 o 
 -13   1   4        4.88       -3.45     29.17 o 
 -12   1   4      155.43      227.60     33.54 o 
 -11   1   4      239.71      246.90     31.89 o 
 -10   1   4      580.31      522.04     55.59 o 
  -9   1   4      173.43      172.14     22.12 o 
  -8   1   4     2562.64     2836.67    151.97 o 
  -7   1   4     1535.09     1441.59     72.77 o 
  -6   1   4      233.99      412.35     79.59 o 
  -5   1   4      796.02      690.21     44.26 o 
  -4   1   4     2156.32     3006.68    312.35 o 
  -3   1   4      763.02      608.65     31.38 o 
  -2   1   4     1536.07     1541.05     61.36 o 
  -1   1   4     3873.82     3009.67    118.98 o 
   0   1   4    18733.51    13749.62    579.16 o 
   1   1   4     4084.59     3132.98    171.59 o 
   2   1   4     1417.79     1440.10     88.24 o 
   3   1   4      748.99      645.50     52.12 o 
   5   1   4      815.71      729.44     34.27 o 
   6   1   4      174.83      351.02     26.80 o 
   7   1   4     1566.38     1431.36     82.05 o 
   8   1   4     2512.30     2868.45    197.70 o 
   9   1   4      162.93      149.59     29.13 o 
  10   1   4      467.97      371.84     31.87 o 
  11   1   4      222.55      218.81     31.10 o 
  12   1   4      148.08      157.26     31.50 o 
  13   1   4        4.31      -27.24     29.36 o 
  14   1   4       22.50       62.74     52.87 o 
  15   1   4       13.70       10.38     47.92 o 
  16   1   4       12.12       64.09     53.93 o 
  17   1   4        9.40      -57.53     57.53 o 
 -17   2   4       28.03      -24.77     43.91 o 
 -16   2   4        1.42      -18.27     37.94 o 
 -15   2   4       12.83       10.65     43.19 o 
 -14   2   4        1.57      -31.63     31.63 o 
 -13   2   4       80.26       46.34     35.53 o 
 -12   2   4       34.07       21.01     27.06 o 
 -11   2   4       91.35      108.91     25.07 o 
 -10   2   4       17.33      -17.66     21.91 o 
  -9   2   4     1034.94     1274.23     65.03 o 
  -8   2   4       90.70       97.67     17.49 o 
  -7   2   4     8344.03     6982.68    397.23 o 
  -6   2   4     1429.51      877.17    106.73 o 
  -5   2   4     5270.12     4509.24    405.83 o 
  -4   2   4      683.75      820.58     47.44 o 
  -3   2   4     1834.11     1714.55     82.59 o 
  -2   2   4     3575.11     2723.31     97.26 o 
  -1   2   4   120503.87   155209.17   6015.04 o 
   0   2   4    10192.31     8345.14    389.19 o 
   1   2   4   118756.92   152939.39   6618.38 o 
   2   2   4     3433.20     2434.50    148.53 o 
   3   2   4     1853.87     2019.10    191.18 o 
   4   2   4      731.28      778.59     36.13 o 
   5   2   4     5266.12     4545.60    221.17 o 
   6   2   4     1481.99      895.97     65.73 o 
   7   2   4     8316.96     7095.26    334.83 o 
   8   2   4      104.31       85.00     16.60 o 
   9   2   4      994.35     1265.67     88.92 o 
  10   2   4       20.55       11.62     20.34 o 
  11   2   4       57.35       23.11     21.21 o 
  12   2   4       28.95        6.45     30.79 o 
  13   2   4       79.24       47.35     31.54 o 
  14   2   4        2.34       15.02     43.59 o 
  15   2   4        9.77       22.72     50.19 o 
  16   2   4        2.08        3.08    107.72 o 
  17   2   4       32.48       -4.68    153.62 o 
 -17   3   4        1.96      -13.75     43.91 o 
 -16   3   4       10.38       30.01     40.19 o 
 -15   3   4        4.99      -56.73     56.73 o 
 -14   3   4        6.70       -8.04     45.71 o 
 -13   3   4        0.99      -28.46     28.46 o 
 -12   3   4      426.73      552.22     45.93 o 
 -11   3   4        3.57       14.78     24.03 o 
 -10   3   4       86.93       87.97     22.15 o 
  -9   3   4      702.29      834.94     49.04 o 
  -8   3   4     2237.47     2202.19    136.34 o 
  -7   3   4      353.31      489.88     89.40 o 
  -6   3   4     2465.16     2567.02    246.32 o 
  -5   3   4      748.32      677.44     91.31 o 
  -4   3   4     1383.89     1691.34    147.28 o 
  -3   3   4      132.38       75.26     15.38 o 
  -2   3   4     4750.50     3795.62    148.19 o 
  -1   3   4    16107.18    16977.24    614.50 o 
   0   3   4    86958.92   107384.27   4505.00 o 
   1   3   4    16148.15    17233.01    601.33 o 
   2   3   4     4216.97     3486.32    212.10 o 
   3   3   4       97.77       90.56     20.81 o 
   4   3   4     1424.17     1691.12    114.52 o 
   5   3   4      741.21      574.20     31.92 o 
   6   3   4     2589.87     2558.78    158.88 o 
   7   3   4      344.81      454.15     72.69 o 
   8   3   4     2251.47     2301.30    114.28 o 
   9   3   4      730.03      895.03     65.43 o 
  10   3   4       42.69        0.91     36.86 o 
  11   3   4        5.65       13.31     24.26 o 
  12   3   4      403.39      410.22     57.27 o 
  13   3   4        1.34      -37.04     37.04 o 
  14   3   4        4.79        4.73     42.42 o 
  15   3   4        6.44       -7.01     67.94 o 
  16   3   4        8.63       -7.13     48.84 o 
  17   3   4        2.13       69.77    117.51 o 
 -17   4   4       11.63      -29.79     43.40 o 
 -16   4   4        5.72       13.23     40.19 o 
 -15   4   4       10.17      -45.29     50.78 o 
 -14   4   4        3.67      -30.70     30.70 o 
 -13   4   4       43.55       93.05     32.93 o 
 -12   4   4       15.35      -12.59     27.83 o 
 -11   4   4      122.01      129.29     26.77 o 
 -10   4   4      509.63      465.61     59.81 o 
  -9   4   4     1230.27     1386.41     84.03 o 
  -8   4   4      248.55      352.51     53.07 o 
  -7   4   4     4572.72     5230.33    276.70 o 
  -6   4   4      347.72      361.32     71.64 o 
  -5   4   4     4091.40     3557.15    256.83 o 
  -4   4   4     1962.10     2271.07    101.81 o 
  -3   4   4     2053.08     2364.37    111.74 o 
  -2   4   4     6114.54     6006.00    228.64 o 
  -1   4   4    15617.15    13629.75    585.12 o 
   0   4   4    25227.27    28482.94   1118.34 o 
   1   4   4    15878.85    13920.43    467.82 o 
   2   4   4     6000.66     5657.78    327.58 o 
   3   4   4     1933.95     2542.94    314.51 o 
   4   4   4     2134.36     2366.76    136.00 o 
   5   4   4     4048.80     3469.06    206.59 o 
   6   4   4      393.01      356.31     82.54 o 
   7   4   4     4412.76     4461.29    231.50 o 
   8   4   4      231.41      337.65     26.21 o 
   9   4   4     1200.30     1302.11     94.08 o 
  10   4   4      539.72      509.56    126.76 o 
  11   4   4      115.57      142.81    134.66 o 
  12   4   4       21.27       22.27     43.46 o 
  13   4   4       45.33       14.69     39.93 o 
  14   4   4        4.62       -0.07     55.70 o 
  15   4   4       11.20       13.46     46.44 o 
  16   4   4        6.68      -15.57     49.30 o 
  17   4   4       12.05       67.90     56.45 o 
 -17   5   4        1.61       20.81     61.20 o 
 -16   5   4       22.77       47.74     55.08 o 
 -15   5   4       24.60       -3.42     38.02 o 
 -14   5   4        9.07       25.21     36.24 o 
 -13   5   4       54.87       55.19     85.09 o 
 -12   5   4      111.97      111.37     31.39 o 
 -11   5   4       89.53       99.19     28.80 o 
 -10   5   4        9.77       34.90     47.71 o 
  -9   5   4      542.18      557.62     63.30 o 
  -8   5   4      806.93      693.41     59.73 o 
  -7   5   4      245.13      310.01     35.59 o 
  -6   5   4     2375.41     2812.24    152.95 o 
  -5   5   4      517.61      466.21     28.74 o 
  -4   5   4      833.42     1122.82     50.35 o 
  -3   5   4     1502.49     1446.48     59.81 o 
  -2   5   4     2702.78     3037.66    127.79 o 
  -1   5   4    13889.64    14239.80    594.30 o 
   0   5   4     8928.81     7738.09    298.21 o 
   1   5   4    13897.67    14087.91    474.89 o 
   2   5   4     2728.87     3350.17    183.47 o 
   3   5   4     1632.76     1614.83     91.99 o 
   4   5   4      869.37     1174.07     73.12 o 
   5   5   4      449.57      354.23     25.04 o 
   6   5   4     2183.28     2445.01    115.49 o 
   7   5   4      264.68      288.68     24.12 o 
   8   5   4      852.61      795.82     61.24 o 
   9   5   4      527.49      418.30     59.40 o 
  10   5   4       34.80       35.93     32.11 o 
  11   5   4      104.32      148.62     39.41 o 
  12   5   4       99.10       94.25     40.85 o 
  13   5   4       48.37       52.90     47.13 o 
  14   5   4        8.49       55.47     45.05 o 
  15   5   4       21.09       52.00     82.01 o 
  16   5   4       15.77      -71.00     71.00 o 
  17   5   4        1.88       19.99     56.93 o 
 -16   6   4       17.36      124.86     59.98 o 
 -15   6   4       13.48       33.15     46.41 o 
 -14   6   4       32.18       21.59     46.84 o 
 -13   6   4        7.34       -3.04     52.66 o 
 -12   6   4       49.55       61.33     27.92 o 
 -11   6   4      178.17      164.37     35.34 o 
 -10   6   4       27.39       35.19     30.74 o 
  -9   6   4      606.73      635.51     59.91 o 
  -8   6   4        1.80       97.16     67.04 o 
  -7   6   4     4268.07     4612.59    257.50 o 
  -6   6   4      989.79     1065.15     75.15 o 
  -5   6   4     2627.78     2486.53    127.48 o 
  -4   6   4      886.44      902.21     40.71 o 
  -3   6   4     2717.78     2396.07    102.32 o 
  -2   6   4      713.03      899.13     44.89 o 
  -1   6   4    15232.58    15012.87    589.64 o 
   0   6   4       59.63       50.21     13.08 o 
   1   6   4    15441.48    15150.70    589.94 o 
   2   6   4      672.08      826.90     78.41 o 
   3   6   4     2706.28     2583.43    147.59 o 
   4   6   4      871.00      897.54     62.59 o 
   5   6   4     2547.71     2207.44    108.47 o 
   6   6   4     1066.21     1085.06    110.92 o 
   7   6   4     4278.28     4389.92    375.16 o 
   8   6   4        0.85       49.14     27.28 o 
   9   6   4      691.81      735.99    109.02 o 
  10   6   4       24.23       48.16     55.70 o 
  11   6   4      133.57      101.54     38.31 o 
  12   6   4       39.28       61.34     40.43 o 
  13   6   4        7.31        8.87     45.90 o 
  14   6   4       38.02       67.50     43.80 o 
  15   6   4       12.74       16.61     80.18 o 
  16   6   4       17.67       36.41     79.57 o 
 -16   7   4        9.66      -12.24     53.86 o 
 -15   7   4       40.77      -25.71     47.74 o 
 -14   7   4       21.54       12.30     45.44 o 
 -13   7   4       74.95       25.06     37.93 o 
 -12   7   4      293.31      268.70     77.23 o 
 -11   7   4        4.12      -12.54     24.72 o 
 -10   7   4       10.54        1.41     43.52 o 
  -9   7   4       95.76      111.15     32.47 o 
  -8   7   4      557.17      534.63     79.53 o 
  -7   7   4      968.65     1251.84    107.22 o 
  -6   7   4      604.31      654.50     51.18 o 
  -5   7   4      524.33      666.23     41.82 o 
  -4   7   4      518.03      634.74     34.65 o 
  -3   7   4     1504.00     1666.57     76.84 o 
  -2   7   4     2887.84     3134.05    131.89 o 
  -1   7   4     3491.23     3404.13    137.16 o 
   0   7   4    16767.39    18031.35    700.86 o 
   1   7   4     3498.94     3414.97    168.73 o 
   2   7   4     2894.21     3262.27    169.13 o 
   3   7   4     1293.30     1569.32    101.37 o 
   4   7   4      545.33      627.87     48.38 o 
   5   7   4      568.17      839.51    138.42 o 
   6   7   4      589.64      526.59     55.12 o 
   7   7   4     1017.47     1241.84     87.93 o 
   8   7   4      636.62      549.95     57.57 o 
   9   7   4       84.97      101.38     34.78 o 
  10   7   4        2.62        4.56     32.79 o 
  11   7   4        7.79       17.18     35.95 o 
  12   7   4      292.11      362.40     54.17 o 
  13   7   4       78.95       42.87     43.39 o 
  14   7   4       22.28       15.45     43.73 o 
  15   7   4       41.87       86.38     48.20 o 
  16   7   4        7.60        2.84     71.61 o 
 -16   8   4        4.28      -52.63     52.63 o 
 -15   8   4       11.68       89.36     56.31 o 
 -14   8   4       39.66        5.25    146.28 o 
 -13   8   4        9.61      -32.67     38.57 o 
 -12   8   4        1.47       21.60     33.33 o 
 -11   8   4       94.76       87.42     28.57 o 
 -10   8   4       49.50       35.87     33.09 o 
  -9   8   4      232.66      311.77     59.55 o 
  -8   8   4      344.57      379.52     40.62 o 
  -7   8   4     2766.56     3195.55    183.23 o 
  -6   8   4     1031.23     1053.08    106.00 o 
  -5   8   4     1764.20     1970.10     88.36 o 
  -4   8   4      410.29      467.38     29.66 o 
  -3   8   4      665.88      522.01     34.80 o 
  -2   8   4     3613.76     3596.50    145.34 o 
  -1   8   4     4697.02     4442.91    177.36 o 
   0   8   4       97.05      114.85     15.74 o 
   1   8   4     4704.03     4324.39    218.11 o 
   2   8   4     3495.46     3571.39    179.10 o 
   3   8   4      622.53      749.71    101.68 o 
   4   8   4      458.73      459.52     42.26 o 
   5   8   4     1735.73     1807.69    175.39 o 
   6   8   4     1105.16     1230.83     90.51 o 
   7   8   4     2728.48     2972.98    330.80 o 
   8   8   4      348.57      339.29     38.18 o 
   9   8   4      307.33      393.97     73.46 o 
  10   8   4       48.88       59.04     36.72 o 
  11   8   4      125.64      158.23     43.69 o 
  12   8   4        4.91      -18.75     87.52 o 
  13   8   4        8.27      -31.16     53.25 o 
  14   8   4       50.60       -9.79     97.93 o 
  15   8   4       12.78       74.60     50.88 o 
  16   8   4        5.62       26.93     57.53 o 
 -15   9   4       15.11       13.46     53.86 o 
 -14   9   4       50.54       68.68     49.25 o 
 -13   9   4        3.65       16.01     81.40 o 
 -12   9   4       84.65       96.69     37.71 o 
 -11   9   4       48.97       17.00     64.39 o 
 -10   9   4       77.32       77.22     52.49 o 
  -9   9   4      637.42      306.68     44.09 o 
  -8   9   4       11.89       21.99     26.23 o 
  -7   9   4      153.50      303.88     64.12 o 
  -6   9   4      566.66      549.21     51.52 o 
  -5   9   4      706.82      762.28     42.79 o 
  -4   9   4      120.41      122.04     18.59 o 
  -3   9   4     1729.20     1743.50     77.94 o 
  -2   9   4     1049.35     1068.00     52.37 o 
  -1   9   4     1225.28     1312.17     60.46 o 
   0   9   4     1663.54     1634.59     72.51 o 
   1   9   4     1214.96     1326.45     74.80 o 
   2   9   4     1078.95     1080.94     65.05 o 
   3   9   4     1738.30     1856.89    214.63 o 
   4   9   4      134.68       72.23     66.11 o 
   5   9   4      679.15      698.35     57.79 o 
   6   9   4      577.82      496.54     66.14 o 
   7   9   4      147.92      224.80     48.95 o 
   8   9   4       38.43       47.08     54.47 o 
   9   9   4      610.15      527.85    111.45 o 
  10   9   4       95.01      112.72     40.40 o 
  11   9   4       37.61       54.88     81.40 o 
  12   9   4       94.79      137.55     47.83 o 
  13   9   4        8.86       46.72     45.00 o 
  14   9   4       49.16       10.93     51.41 o 
  15   9   4       15.05       18.36     56.31 o 
 -15  10   4        3.15        2.45     56.31 o 
 -14  10   4        6.45       40.39     51.41 o 
 -13  10   4       28.77       36.23     43.59 o 
 -12  10   4        8.95        9.31     34.99 o 
 -11  10   4       31.07       41.91    120.57 o 
 -10  10   4      181.92      102.11     61.85 o 
  -9  10   4      426.33      316.67    134.69 o 
  -8  10   4      300.82      393.90     67.99 o 
  -7  10   4      582.38      698.09    121.25 o 
  -6  10   4      892.70      776.34    117.61 o 
  -5  10   4     1028.96     1183.84     64.02 o 
  -4  10   4     1837.99     1926.31     84.68 o 
  -3  10   4      224.43      223.61     23.36 o 
  -2  10   4     1400.34     1374.76     64.76 o 
  -1  10   4     4323.79     4115.02    168.23 o 
   0  10   4       31.45       62.75     21.65 o 
   1  10   4     4290.71     4139.28    207.26 o 
   2  10   4     1420.43     1388.77     80.21 o 
   3  10   4      242.51      243.75     52.50 o 
   4  10   4     1727.92     1747.36    229.30 o 
   5  10   4     1103.03     1319.97    141.53 o 
   6  10   4      835.62      746.18     93.59 o 
   7  10   4      603.82      619.24     86.34 o 
   8  10   4      284.36      317.41     57.55 o 
   9  10   4      386.22      334.29     50.88 o 
  10  10   4      169.00      156.26     44.67 o 
  11  10   4       45.42       86.46     43.57 o 
  12  10   4        9.39      -32.17     96.70 o 
  13  10   4       26.68       56.59     85.69 o 
  14  10   4       10.97        9.52     53.86 o 
  15  10   4        3.81      -34.27     57.53 o 
 -14  11   4        9.23      -12.24     50.19 o 
 -13  11   4        8.49        0.25     47.74 o 
 -12  11   4       76.17       70.06     40.52 o 
 -11  11   4       32.81       54.23     64.27 o 
 -10  11   4       87.31       50.48     60.65 o 
  -9  11   4       62.79       94.96     58.69 o 
  -8  11   4      135.43      159.44     86.92 o 
  -7  11   4      394.74      412.20     51.46 o 
  -6  11   4      145.56      179.90     52.34 o 
  -5  11   4     1505.08     1663.31     89.48 o 
  -4  11   4      175.80      239.44     23.91 o 
  -3  11   4      989.40     1167.59     58.98 o 
  -2  11   4      315.76      349.64     28.35 o 
  -1  11   4      622.89      590.21     49.69 o 
   0  11   4      956.71     1069.70     68.85 o 
   1  11   4      667.15      652.14     49.13 o 
   2  11   4      285.01      273.29     38.04 o 
   3  11   4      998.93     1108.89     72.86 o 
   4  11   4      177.61      255.45     36.54 o 
   5  11   4     1324.78     1338.72    101.66 o 
   6  11   4      187.16      214.45     32.29 o 
   7  11   4      368.14      435.75     85.68 o 
   8  11   4       89.13      156.19     41.14 o 
   9  11   4       58.07       98.93     42.51 o 
  10  11   4       89.37       70.01     43.08 o 
  11  11   4       25.21       41.88     45.90 o 
  12  11   4       72.93       25.89     46.49 o 
  13  11   4        8.52        8.57     48.68 o 
  14  11   4        8.67      -53.86     56.31 o 
 -13  12   4        6.29       25.71     47.74 o 
 -12  12   4        5.18       11.44     37.81 o 
 -11  12   4       42.71       31.11     63.20 o 
 -10  12   4       28.70       42.28     61.67 o 
  -9  12   4      225.26      143.54     83.86 o 
  -8  12   4       23.66       36.66     50.46 o 
  -7  12   4      252.74      210.58     97.95 o 
  -6  12   4      555.98      842.55    137.16 o 
  -5  12   4      454.61      373.07     55.15 o 
  -4  12   4      468.72      511.98     58.84 o 
  -3  12   4       10.65       33.33     25.24 o 
  -2  12   4     1247.09     1217.00     78.25 o 
  -1  12   4     1835.11     1836.41    159.95 o 
   0  12   4       30.91       94.24     28.34 o 
   1  12   4     1763.41     1795.08    102.78 o 
   2  12   4     1281.67     1185.54     77.38 o 
   3  12   4       19.60       44.12     25.44 o 
   4  12   4      423.28      478.42     93.06 o 
   5  12   4      476.76      495.19     51.25 o 
   6  12   4      538.18      581.42     62.99 o 
   7  12   4      242.55      268.33     45.31 o 
   8  12   4       18.21       82.29     38.82 o 
   9  12   4      199.64      242.15     50.49 o 
  10  12   4       23.40       65.46     44.55 o 
  11  12   4       35.45       66.92     46.61 o 
  12  12   4        6.53       11.50     46.61 o 
  13  12   4        7.05      -14.69     57.53 o 
 -12  13   4        3.74       11.28     41.27 o 
 -11  13   4       13.55       53.02     64.63 o 
 -10  13   4       29.14      103.49     65.83 o 
  -9  13   4        3.91      100.25     59.70 o 
  -8  13   4      176.57      111.13    112.02 o 
  -7  13   4      118.15      124.90     77.74 o 
  -6  13   4      219.17      144.37     63.05 o 
  -5  13   4      478.87      528.56     85.83 o 
  -4  13   4      128.16      110.95     42.74 o 
  -3  13   4      372.51      319.55     46.47 o 
  -2  13   4       83.62      105.34     56.69 o 
  -1  13   4      266.19      257.85     65.78 o 
   0  13   4      249.57      285.52     65.89 o 
   1  13   4      259.40      383.20     70.99 o 
   2  13   4       64.04      108.25     57.69 o 
   3  13   4      368.89      458.20     76.53 o 
   4  13   4      134.44      213.01     97.94 o 
   5  13   4      496.25      598.22     43.59 o 
   6  13   4      206.60      155.74     46.98 o 
   7  13   4      103.52      145.21     42.11 o 
   8  13   4      147.54      138.34     44.30 o 
   9  13   4        5.33      -10.82     41.92 o 
  10  13   4       26.69       40.48     71.61 o 
  11  13   4       14.38      -54.13     67.32 o 
  12  13   4        3.14       34.27     57.53 o 
 -11  14   4        3.86      -52.56     62.58 o 
 -10  14   4       13.27       21.68     64.12 o 
  -9  14   4      100.74      105.63     60.46 o 
  -8  14   4        2.26       90.19     56.82 o 
  -7  14   4      441.18      406.52    120.00 o 
  -6  14   4      162.70      124.73     86.31 o 
  -5  14   4      456.20      547.85     87.63 o 
  -4  14   4      404.44      469.37     62.30 o 
  -3  14   4      244.64      307.18     72.72 o 
  -2  14   4      710.64      758.69     97.85 o 
  -1  14   4     1043.16     1174.73    123.80 o 
   0  14   4       28.84       27.25     58.78 o 
   1  14   4     1006.51     1143.59    124.66 o 
   2  14   4      671.36      627.62     95.84 o 
   3  14   4      258.37      322.75     75.82 o 
   4  14   4      457.17      515.52    124.90 o 
   5  14   4      459.41      515.52    129.80 o 
   6  14   4      174.74      176.22     44.01 o 
   7  14   4      411.71      370.45     56.37 o 
   8  14   4        1.37       -3.85     40.62 o 
   9  14   4      103.84       56.05     45.31 o 
  10  14   4       12.31       96.68     50.14 o 
  11  14   4        3.47      -17.14     56.31 o 
 -10  15   4        9.14        1.22     78.34 o 
  -9  15   4        2.63       58.86     60.90 o 
  -8  15   4       11.17      -51.53     51.53 o 
  -7  15   4       83.26       84.15     56.39 o 
  -6  15   4       38.22       -8.46     46.29 o 
  -5  15   4      212.29      299.27     76.58 o 
  -4  15   4       76.47       74.40     44.18 o 
  -3  15   4      357.44      377.13     80.50 o 
  -2  15   4       97.92       89.19     65.63 o 
  -1  15   4       28.97       16.15     61.88 o 
   0  15   4       29.20       11.68     62.71 o 
   1  15   4       30.81      -10.74     60.52 o 
   2  15   4      100.96      124.17     67.75 o 
   3  15   4      363.89      402.60     83.52 o 
   4  15   4       79.29        9.79     97.93 o 
   5  15   4      220.61      302.39    117.53 o 
   6  15   4       32.11       84.46    104.05 o 
   7  15   4       71.69        8.57    101.60 o 
   8  15   4       12.49       14.20     44.30 o 
   9  15   4        2.02       19.59     52.63 o 
  10  15   4       10.23      -17.14     55.08 o 
  -8  16   4        6.62      -18.36     67.32 o 
  -7  16   4       39.35       36.96     54.57 o 
  -6  16   4       43.05      114.64     55.60 o 
  -5  16   4       22.43       46.14     48.50 o 
  -4  16   4      396.06      377.25     89.72 o 
  -3  16   4       42.87       96.78     67.74 o 
  -2  16   4      434.53      513.40     93.51 o 
  -1  16   4       98.28       31.75     67.08 o 
   0  16   4        0.03      -25.04     63.77 o 
   1  16   4       94.40       78.73     67.25 o 
   2  16   4      409.25      568.87     97.79 o 
   3  16   4       48.12       71.30     70.41 o 
   4  16   4      425.23      444.47    132.24 o 
   5  16   4       25.51      -14.69    104.05 o 
   6  16   4       47.63       25.71    104.05 o 
  -5  17   4      140.78      118.75     66.11 o 
  -4  17   4        3.21       13.16     45.36 o 
  -3  17   4      335.06      343.79     99.78 o 
  -2  17   4        8.69       -7.41     72.24 o 
  -1  17   4      144.13      166.03     78.31 o 
   0  17   4        3.92      -45.47     69.97 o 
   1  17   4      135.75      137.13     76.81 o 
   2  17   4        6.24       66.14     73.55 o 
   3  17   4      329.93      413.83    134.68 o 
   4  17   4        4.68      113.84    118.73 o 
  -3  18   4       24.70      111.39    113.84 o 
  -2  18   4      307.96      326.89    135.90 o 
  -1  18   4       80.33      170.15    121.19 o 
   0  18   4        6.90       34.27    113.84 o 
   1   0   5     4193.12     5433.91    181.49 o 
   2   0   5     1838.03     1856.49     79.83 o 
   3   0   5       43.02       56.64     10.45 o 
   4   0   5     1784.00     1804.69     92.75 o 
   5   0   5      812.17      674.82     80.29 o 
   6   0   5     4158.54     3445.89    177.55 o 
   7   0   5     3619.28     4685.53    359.84 o 
   8   0   5     1883.92     2377.19    103.80 o 
   9   0   5     1736.41     1950.02    152.91 o 
  10   0   5     2891.58     3523.40    177.96 o 
  11   0   5      216.15      222.26     31.73 o 
  12   0   5     1500.88     1923.99    107.01 o 
  13   0   5      663.71      712.55    133.60 o 
  14   0   5      259.00      281.34     67.87 o 
  15   0   5       83.19       44.19     36.06 o 
  16   0   5       14.62        9.22    140.77 o 
  17   0   5       12.94       89.99     60.59 o 
 -17   1   5        7.01       -9.11     57.12 o 
 -16   1   5       16.79        0.59     38.54 o 
 -15   1   5       33.55       63.72     44.16 o 
 -14   1   5      293.37      358.48     75.26 o 
 -13   1   5      323.03      406.74     52.47 o 
 -12   1   5      127.01      152.76     31.89 o 
 -11   1   5     1250.60     1320.47     77.07 o 
 -10   1   5      184.31      227.26     28.80 o 
  -9   1   5      339.31      380.80     58.30 o 
  -8   1   5     4159.10     4557.26    332.08 o 
  -7   1   5     7890.32     7919.82    381.55 o 
  -6   1   5     2038.45     2527.22    128.90 o 
  -5   1   5     2196.03     2530.82    175.13 o 
  -4   1   5     1340.61     1097.45     71.21 o 
  -3   1   5     7182.56     7707.68    335.00 o 
  -2   1   5      135.60      262.31     22.16 o 
  -1   1   5    11264.96    10774.31    417.87 o 
   0   1   5      156.12      167.35     19.97 o 
   1   1   5    11373.92    10529.74    382.33 o 
   2   1   5      160.95      257.89     15.78 o 
   3   1   5     7097.81     8275.79    533.64 o 
   4   1   5     1783.21     1364.77    138.81 o 
   5   1   5     2492.54     2812.04    290.23 o 
   6   1   5     1964.26     2392.81    102.63 o 
   7   1   5     7725.97     7529.48    301.78 o 
   8   1   5     4119.44     4744.01    319.80 o 
   9   1   5      341.48      334.38    117.74 o 
  10   1   5      196.53      258.33     72.85 o 
  11   1   5     1218.56     1189.94    110.29 o 
  12   1   5      131.51      209.76     32.49 o 
  13   1   5      313.75      381.58     59.55 o 
  14   1   5      306.96      283.74     94.28 o 
  15   1   5       34.28       22.20     48.96 o 
  16   1   5       14.13      -17.73     82.01 o 
  17   1   5        6.92       -4.22     88.13 o 
 -17   2   5        0.58      -41.67     43.70 o 
 -16   2   5       12.19      -37.82     37.82 o 
 -15   2   5       25.25       45.68     46.36 o 
 -14   2   5      153.78      110.02     50.25 o 
 -13   2   5      354.12      318.85     93.97 o 
 -12   2   5      719.22      689.76    105.91 o 
 -11   2   5      745.45      833.70     58.34 o 
 -10   2   5      697.26      844.31     50.65 o 
  -9   2   5      272.68      276.42     48.60 o 
  -8   2   5      998.03     1206.83    106.67 o 
  -7   2   5     4561.50     4356.11    214.29 o 
  -6   2   5     2478.57     2281.21    158.05 o 
  -5   2   5     3452.85     2782.16    188.98 o 
  -4   2   5      518.11      397.06     28.57 o 
  -3   2   5     3723.71     3561.12    140.55 o 
  -2   2   5     5592.99     6396.29    263.05 o 
  -1   2   5     1627.09     1616.53     69.04 o 
   0   2   5        0.95      747.91     88.13 o 
   1   2   5     1744.06     1792.81     55.08 o 
   2   2   5     5820.72     6950.76    290.73 o 
   3   2   5     3645.57     3731.60    206.03 o 
   4   2   5      567.43      488.65     24.65 o 
   5   2   5     3417.23     2795.94    197.94 o 
   6   2   5     2539.22     2342.63    143.47 o 
   7   2   5     4412.56     3986.32    184.23 o 
   8   2   5      955.19     1154.98     61.08 o 
   9   2   5      280.44      273.70     27.47 o 
  10   2   5      659.50      901.48     56.22 o 
  11   2   5      775.37      851.41     68.60 o 
  12   2   5      693.02      778.93    134.23 o 
  13   2   5      371.83      249.15     83.26 o 
  14   2   5      148.96      225.71     52.29 o 
  15   2   5       26.76      -10.94     46.02 o 
  16   2   5       13.62        6.53     52.34 o 
  17   2   5        0.49       33.89    162.80 o 
 -17   3   5        2.26      -15.23     43.17 o 
 -16   3   5        5.13      -37.88     37.88 o 
 -15   3   5       48.91       25.61     44.74 o 
 -14   3   5       78.47       18.45     33.78 o 
 -13   3   5      172.41      197.87     41.95 o 
 -12   3   5      116.56      138.09     32.23 o 
 -11   3   5      205.28      178.37     45.50 o 
 -10   3   5     1253.14     1227.14     69.69 o 
  -9   3   5      588.01      716.22    150.04 o 
  -7   3   5     5030.30     5082.91    252.84 o 
  -6   3   5     2848.40     3480.34    342.90 o 
  -5   3   5      763.45      882.20     93.14 o 
  -4   3   5     4673.35     3858.35    152.27 o 
  -3   3   5     2351.57     1945.96     84.23 o 
  -2   3   5     5581.11     5338.98    203.58 o 
  -1   3   5    22654.04    29292.50   1075.37 o 
   0   3   5      125.82      150.20     33.38 o 
   1   3   5    23092.30    29138.06   1053.21 o 
   2   3   5     5512.12     4928.00    291.99 o 
   3   3   5     2403.19     2166.25    198.01 o 
   4   3   5     4577.49     3832.96    191.71 o 
   5   3   5      793.33      830.09     42.37 o 
   6   3   5     2826.93     3368.00    169.44 o 
   7   3   5     5120.33     4908.09    201.78 o 
   8   3   5        3.10      430.87    102.82 o 
   9   3   5      607.90      742.51    133.73 o 
  10   3   5     1209.44     1240.69    131.75 o 
  11   3   5      172.26       92.79     39.04 o 
  12   3   5      138.84      171.50     44.48 o 
  13   3   5      192.87      153.56     47.48 o 
  14   3   5       74.68       53.22     83.85 o 
  15   3   5       48.07       82.57     49.94 o 
  16   3   5        6.81       69.96    123.02 o 
  17   3   5        1.56      -10.53     82.01 o 
 -17   4   5        0.43      -13.32     44.04 o 
 -16   4   5        7.16      -38.97     38.97 o 
 -15   4   5       40.34        9.56     42.18 o 
 -14   4   5      197.79      168.57     52.89 o 
 -13   4   5      156.60      211.31     36.70 o 
 -12   4   5      537.93      578.31     49.15 o 
 -11   4   5      101.18       98.06     31.19 o 
 -10   4   5       64.25       98.00     34.10 o 
  -9   4   5      426.69      451.41     76.09 o 
  -8   4   5      616.69      671.26    101.06 o 
  -6   4   5     4515.18     4650.11    241.59 o 
  -5   4   5     9776.83     9360.58    413.28 o 
  -4   4   5     2106.17     2010.73     98.57 o 
  -3   4   5     3821.02     4198.28    158.35 o 
  -2   4   5     4166.61     3763.75    156.64 o 
  -1   4   5    36663.70    36424.20   1327.72 o 
   0   4   5     1392.03     1630.18     73.48 o 
   1   4   5    36618.14    36912.18   1299.10 o 
   2   4   5     4508.36     4258.33    225.27 o 
   3   4   5     3569.59     3737.60    249.46 o 
   4   4   5     2279.58     2125.37    149.89 o 
   5   4   5     9903.83     9745.59    393.14 o 
   6   4   5     4677.38     4909.90    210.02 o 
   7   4   5      169.88      476.26     97.95 o 
   8   4   5      621.16      836.83     63.83 o 
   9   4   5      442.00      424.73     69.19 o 
  10   4   5       62.87      130.17     35.27 o 
  11   4   5       87.14       67.84     35.65 o 
  12   4   5      513.19      516.30    143.89 o 
  13   4   5      146.50      141.04     59.99 o 
  14   4   5      204.42      185.75     66.72 o 
  15   4   5       46.42       60.84     49.53 o 
  16   4   5        5.09       -2.52     50.85 o 
  17   4   5        0.78      -14.25     64.26 o 
 -17   5   5        3.80      -58.76     58.76 o 
 -16   5   5       12.59      -34.77     74.84 o 
 -15   5   5       51.31       48.37     44.86 o 
 -14   5   5       14.00      -30.33     32.23 o 
 -13   5   5      283.81      270.59     61.18 o 
 -12   5   5       34.70       29.28     62.59 o 
 -11   5   5       16.53       18.08     26.95 o 
 -10   5   5      489.07      552.88     98.87 o 
  -9   5   5      654.27      719.77     82.68 o 
  -8   5   5      269.29      258.64     35.04 o 
  -7   5   5     2129.78     2315.28    228.00 o 
  -6   5   5     1627.47     1951.43    208.52 o 
  -5   5   5      958.56     1170.27     57.75 o 
  -4   5   5     2611.45     2783.57    107.91 o 
  -3   5   5       54.06       30.13     15.57 o 
  -2   5   5     9500.60     8366.90    319.97 o 
  -1   5   5     3157.59     3038.01    131.68 o 
   0   5   5      347.55      231.61     20.81 o 
   1   5   5     3066.53     2982.39    104.89 o 
   2   5   5     9105.63     7924.44    458.82 o 
   3   5   5       72.88      130.99     48.97 o 
   4   5   5     2648.21     2783.51    164.50 o 
   5   5   5      986.35     1115.98     75.84 o 
   6   5   5     1583.74     1886.75    157.61 o 
   7   5   5     2198.92     2285.90    136.93 o 
   8   5   5      309.20      317.19     33.83 o 
   9   5   5      717.26      770.36    202.73 o 
  10   5   5      455.94      421.94     75.31 o 
  11   5   5       25.51       59.49     35.50 o 
  12   5   5       37.80       24.00     36.71 o 
  13   5   5      296.86      244.28     51.98 o 
  14   5   5       11.67       -4.37     44.36 o 
  15   5   5       47.00       19.11     49.22 o 
  16   5   5       12.44       63.83     52.15 o 
  17   5   5        3.59      -20.81     59.98 o 
 -16   6   5        7.54        3.67     56.31 o 
 -15   6   5       18.20      -26.68     35.77 o 
 -14   6   5       71.06       62.72     64.70 o 
 -13   6   5       83.46       58.67     54.84 o 
 -12   6   5      316.44      302.85     87.05 o 
 -11   6   5      175.07      151.04     30.75 o 
 -10   6   5       93.47      120.05     52.53 o 
  -9   6   5      210.36      264.71     37.87 o 
  -8   6   5      283.22      285.75     42.03 o 
  -6   6   5     2548.03     2758.00    149.31 o 
  -5   6   5     3071.24     2937.18    137.40 o 
  -4   6   5     4780.74     4570.69    184.42 o 
  -3   6   5     5645.81     5310.58    209.96 o 
  -2   6   5     1881.93     1544.63     68.25 o 
  -1   6   5     9689.02     9667.16    413.93 o 
   0   6   5      374.84      373.16     55.40 o 
   1   6   5     9921.83     9839.82    330.76 o 
   2   6   5     2048.53     1685.03     72.87 o 
   3   6   5     5990.87     5536.33    437.72 o 
   4   6   5     4700.65     4652.04    265.59 o 
   5   6   5     2860.34     3135.77    159.97 o 
   6   6   5     2691.66     2893.55    170.15 o 
   7   6   5       78.84      143.23     74.67 o 
   8   6   5      298.18      231.20     38.54 o 
   9   6   5      220.07      218.25     39.01 o 
  10   6   5       90.62       75.42     36.03 o 
  11   6   5      165.15      143.21     41.37 o 
  12   6   5      330.41      275.76     51.58 o 
  13   6   5       86.24       39.54     42.63 o 
  14   6   5       66.63       31.81     45.06 o 
  15   6   5       17.21       46.36     49.97 o 
  16   6   5        5.72      -27.97     51.49 o 
 -16   7   5        8.77       -2.45     53.86 o 
 -15   7   5       25.03       -3.50    112.62 o 
 -14   7   5       15.23       30.01     53.25 o 
 -13   7   5      181.61      215.23     85.93 o 
 -12   7   5      170.94      219.61     36.55 o 
 -11   7   5      114.31      118.95     38.65 o 
 -10   7   5      608.21      796.15     68.44 o 
  -9   7   5      200.87      243.77     56.01 o 
  -8   7   5       79.02       89.63     32.76 o 
  -7   7   5      815.61     1044.17     65.28 o 
  -6   7   5     1428.00     1436.45     93.94 o 
  -5   7   5      152.73      152.84     35.87 o 
  -4   7   5     2743.84     2594.96    100.80 o 
  -3   7   5      208.81      185.41     31.01 o 
  -2   7   5      919.28      984.13     53.70 o 
  -1   7   5     2452.40     2209.59     95.71 o 
   0   7   5      274.76      290.12     21.53 o 
   1   7   5     2625.49     2396.65     82.50 o 
   2   7   5     1131.41     1179.49     57.01 o 
   3   7   5      228.53      148.22     22.60 o 
   4   7   5     2731.36     2715.78    171.35 o 
   5   7   5      172.94      186.23     28.77 o 
   6   7   5     1299.36     1372.29     93.56 o 
   7   7   5      842.85      930.46     62.47 o 
   8   7   5       75.10       82.53     52.03 o 
   9   7   5      240.37      186.90     40.63 o 
  10   7   5      601.21      735.24    127.37 o 
  11   7   5      144.70      121.00     42.30 o 
  12   7   5      170.95      142.15     46.30 o 
  13   7   5      184.08      184.52     50.58 o 
  14   7   5       15.12      -47.68     57.53 o 
  15   7   5       24.32       33.02     48.96 o 
  16   7   5        9.94      -33.05     56.31 o 
 -15   8   5       44.45      -37.13     48.73 o 
 -14   8   5       30.59       18.36     45.29 o 
 -13   8   5      165.82      153.78    110.79 o 
 -12   8   5      256.01      206.27     95.95 o 
 -11   8   5      241.57      143.26     85.12 o 
 -10   8   5      156.97      214.69     40.12 o 
  -9   8   5      706.61      699.71     57.37 o 
  -8   8   5       31.44       49.04     28.60 o 
  -7   8   5      271.98      379.46     43.47 o 
  -6   8   5      881.17      913.03     50.65 o 
  -5   8   5     2645.32     2729.29    106.93 o 
  -4   8   5      606.56      715.47     43.99 o 
  -3   8   5     2998.94     3041.53    133.47 o 
  -2   8   5      139.38      171.71     20.32 o 
  -1   8   5     1593.11     1532.39     74.00 o 
   0   8   5     3285.94     2790.56    117.04 o 
   1   8   5     1756.02     1686.09     85.50 o 
   2   8   5      156.84      207.66     18.36 o 
   3   8   5     2935.63     2962.90    176.16 o 
   4   8   5      645.90      703.32     53.40 o 
   5   8   5     2582.77     2647.82    164.70 o 
   6   8   5      849.41      833.08     67.62 o 
   7   8   5      290.79      321.81     43.21 o 
   8   8   5       22.81      -11.77     29.42 o 
   9   8   5      676.90      678.76     66.49 o 
  10   8   5      136.39      115.15     39.92 o 
  11   8   5      271.03      283.08     49.66 o 
  12   8   5      249.00      185.99     49.49 o 
  13   8   5      168.50      123.09     50.03 o 
  14   8   5       33.17       23.88     58.14 o 
  15   8   5       47.39      100.12     53.35 o 
 -15   9   5       48.54       24.48     55.08 o 
 -14   9   5      102.78       62.08    137.72 o 
 -13   9   5       59.23       11.73     82.02 o 
 -12   9   5      130.58       95.85     44.59 o 
 -11   9   5       48.87       42.70     36.68 o 
 -10   9   5      237.72      266.50     52.90 o 
  -9   9   5       17.02      125.19     92.69 o 
  -8   9   5     1060.06     1165.37     98.73 o 
  -7   9   5     1033.70     1112.34     78.86 o 
  -6   9   5      338.22      333.72     51.09 o 
  -5   9   5       36.45       29.20     17.65 o 
  -4   9   5      841.69      868.02     45.61 o 
  -3   9   5      670.50      628.32     35.61 o 
  -2   9   5      627.00      709.60     41.10 o 
  -1   9   5      893.47      861.99     45.79 o 
   0   9   5        1.45      -12.99     12.99 o 
   1   9   5      900.78      946.04     57.41 o 
   2   9   5      678.43      764.02     51.31 o 
   3   9   5      782.81      696.33     40.29 o 
   4   9   5      734.73      685.46     61.10 o 
   5   9   5       52.34       57.71     25.00 o 
   6   9   5      308.40      272.34     32.88 o 
   7   9   5      955.50     1000.88    135.99 o 
   8   9   5     1069.95     1102.51     87.64 o 
   9   9   5       33.35       13.78     34.61 o 
  10   9   5      214.74      166.92     45.27 o 
  11   9   5       41.54       75.86     41.71 o 
  12   9   5      144.92      155.27     49.53 o 
  13   9   5       56.79       63.91     46.30 o 
  14   9   5      112.99      190.91     56.66 o 
  15   9   5       51.35       40.40     58.76 o 
 -14  10   5       51.50       -9.26     78.95 o 
 -13  10   5      144.61       54.34     96.10 o 
 -12  10   5      270.34      184.78     60.62 o 
 -11  10   5       33.33       33.02     70.39 o 
 -10  10   5       92.45       22.74     58.39 o 
  -9  10   5      359.85      516.78    105.93 o 
  -8  10   5      265.31      303.88     38.81 o 
  -7  10   5      571.83      605.59     84.44 o 
  -6  10   5      266.01      347.43     29.99 o 
  -5  10   5      504.85      583.01     36.79 o 
  -4  10   5     1430.41     1457.35     75.00 o 
  -3  10   5      162.44      178.12     31.03 o 
  -2  10   5     1945.06     2003.88     85.46 o 
  -1  10   5      286.91      254.83     24.99 o 
   0  10   5      807.89      763.19     55.36 o 
   1  10   5      350.91      300.81     31.79 o 
   2  10   5     1856.11     1894.13    105.11 o 
   3  10   5      165.12      182.90     23.02 o 
   4  10   5     1473.80     1475.22     98.41 o 
   5  10   5      403.51      463.82     51.60 o 
   6  10   5      239.89      327.62     35.92 o 
   7  10   5      618.33      556.71    116.35 o 
   8  10   5      256.28      210.33     44.55 o 
   9  10   5      333.66      336.06     54.03 o 
  10  10   5       70.69       80.85     48.97 o 
  11  10   5       39.56       71.15     69.16 o 
  12  10   5      259.19      181.30     51.01 o 
  13  10   5      161.46      120.66     52.03 o 
  14  10   5       51.46       29.38     56.31 o 
 -14  11   5       30.23      111.39     55.08 o 
 -13  11   5       62.34       17.45     96.71 o 
 -12  11   5       39.94       55.34     39.69 o 
 -11  11   5       84.60       72.35     66.63 o 
 -10  11   5      252.61      280.62     71.32 o 
  -9  11   5       88.74      180.27     63.17 o 
  -8  11   5      401.22      524.93     76.53 o 
  -7  11   5     1261.41     1296.52     96.78 o 
  -6  11   5       87.13       87.38     22.55 o 
  -5  11   5       68.53      105.13     25.05 o 
  -4  11   5      347.46      378.28     49.83 o 
  -3  11   5      268.18      249.89     26.56 o 
  -2  11   5        8.61        5.84     17.29 o 
  -1  11   5     1367.60     1429.18     68.28 o 
   0  11   5      356.22      312.37     34.63 o 
   1  11   5     1392.21     1463.16     85.00 o 
   2  11   5        4.57      -12.41     23.40 o 
   3  11   5      263.59      233.38     36.64 o 
   4  11   5      264.40      280.36     29.51 o 
   5  11   5       95.62      103.54     31.69 o 
   6  11   5       61.80       20.96     23.88 o 
   7  11   5     1273.28     1352.34     98.03 o 
   8  11   5      367.88      331.26     52.42 o 
   9  11   5      121.31      122.19     43.45 o 
  10  11   5      238.84      212.54     50.22 o 
  11  11   5       89.50      104.17     47.20 o 
  12  11   5       41.77       36.47     46.97 o 
  13  11   5       59.73       59.66     50.02 o 
  14  11   5       31.75       11.02     59.98 o 
 -13  12   5       40.05       30.79     51.41 o 
 -12  12   5       75.37       70.17     81.40 o 
 -11  12   5       97.50       88.42     67.75 o 
 -10  12   5      172.86      207.86     69.34 o 
  -9  12   5      309.85      222.71     86.93 o 
  -8  12   5      105.80      132.96     56.83 o 
  -7  12   5      336.52      295.04     64.97 o 
  -6  12   5      257.43      235.41     68.02 o 
  -5  12   5      309.95      433.55     47.19 o 
  -4  12   5      128.45      151.76     28.13 o 
  -3  12   5      358.40      358.00     35.74 o 
  -2  12   5      657.60      666.53     43.08 o 
  -1  12   5      112.80      111.61     28.58 o 
   0  12   5      955.70      985.01     67.54 o 
   1  12   5       81.20       57.36     27.57 o 
   2  12   5      647.52      768.15     57.55 o 
   3  12   5      318.95      394.11     59.38 o 
   4  12   5      109.20      127.06     24.52 o 
   5  12   5      278.06      333.33     39.75 o 
   6  12   5      265.03      304.97     46.62 o 
   7  12   5      303.71      286.10     48.69 o 
   8  12   5      140.22      142.21     42.81 o 
   9  12   5      302.28      291.88     52.55 o 
  10  12   5      171.79      156.09     48.43 o 
  11  12   5       96.66      101.51     48.01 o 
  12  12   5       72.39       30.57     50.06 o 
  13  12   5       42.85      -20.81     56.31 o 
 -12  13   5       38.91        6.88     72.18 o 
 -11  13   5       45.67       33.61     66.04 o 
 -10  13   5      328.64      149.21    109.58 o 
  -9  13   5      156.89      129.28     75.90 o 
  -8  13   5      192.11       90.48     56.83 o 
  -7  13   5       45.16      130.84     57.93 o 
  -6  13   5      262.87      373.42    106.52 o 
  -5  13   5       60.77       93.12     40.04 o 
  -4  13   5      774.16      879.37     59.03 o 
  -3  13   5      546.99      569.95     52.35 o 
  -2  13   5      142.83      100.20     58.43 o 
  -1  13   5      627.32      754.70     96.53 o 
   0  13   5       82.21      228.62     82.02 o 
   1  13   5      653.63      773.98     97.76 o 
   2  13   5      110.87      130.65     59.26 o 
   3  13   5      612.21      581.46     56.96 o 
   4  13   5      721.25      800.05     73.55 o 
   5  13   5       43.54       60.27     24.97 o 
   6  13   5      230.03      203.60     41.64 o 
   7  13   5       68.90      102.47     39.33 o 
   8  13   5      183.89      183.40     48.43 o 
   9  13   5      172.42      255.39     52.27 o 
  10  13   5      329.33      303.09     57.80 o 
  11  13   5       53.26       31.83     48.17 o 
  12  13   5       38.63       -2.45     59.98 o 
 -11  14   5       52.72      -20.51     99.15 o 
 -10  14   5       86.08       44.90    113.23 o 
  -9  14   5      227.13      339.12    118.75 o 
  -8  14   5       73.71       40.73     76.51 o 
  -7  14   5       29.01       88.69     78.34 o 
  -6  14   5       31.10       82.43     52.98 o 
  -5  14   5      412.50      612.01     72.10 o 
  -4  14   5       64.59       75.01     60.12 o 
  -3  14   5      276.45      261.15     43.54 o 
  -2  14   5      274.57      396.75     76.18 o 
  -1  14   5       26.54       -3.62     56.95 o 
   0  14   5      124.44      152.84     64.28 o 
   1  14   5       27.73       23.50     58.04 o 
   2  14   5      261.44      324.07     75.57 o 
   3  14   5      237.64      334.23    112.64 o 
   4  14   5       60.73      111.40     97.93 o 
   5  14   5      386.65      470.18    132.24 o 
   6  14   5       48.22      132.20    102.83 o 
   7  14   5       24.95       72.52     42.38 o 
   8  14   5       73.81       84.13     46.74 o 
   9  14   5      240.45      257.71     56.36 o 
  10  14   5       81.44      113.84     58.76 o 
  11  14   5       54.39       85.69     59.98 o 
  -9  15   5       92.92       58.26     85.08 o 
  -8  15   5       18.77       44.83     58.86 o 
  -7  15   5      126.27      117.03     57.04 o 
  -6  15   5       39.80       47.13     51.62 o 
  -5  15   5       37.50       82.19     51.13 o 
  -4  15   5      186.19      197.87     49.46 o 
  -3  15   5       79.22      255.10     79.17 o 
  -2  15   5       30.03       56.64     62.16 o 
  -1  15   5      142.72      177.51     69.49 o 
   0  15   5        1.48       36.88     61.88 o 
   1  15   5      155.57      135.79     66.92 o 
   2  15   5       16.97       11.90     61.52 o 
   3  15   5       90.01      164.04    106.50 o 
   4  15   5      169.34      190.98    108.96 o 
   5  15   5       47.37       63.65    102.83 o 
   6  15   5       28.59       64.88    102.82 o 
   7  15   5      140.56      122.42    108.95 o 
   8  15   5       22.45      101.60    110.17 o 
   9  15   5       99.39        3.67     52.64 o 
  10  15   5       76.05      129.76     63.65 o 
  -7  16   5        3.54       22.28     55.00 o 
  -6  16   5       92.76       67.72     54.30 o 
  -5  16   5       23.90       55.28     51.32 o 
  -4  16   5       66.25       37.61     43.33 o 
  -3  16   5      134.64       69.38     45.82 o 
  -2  16   5      218.50      248.24     77.19 o 
  -1  16   5       82.52      146.90     71.31 o 
   0  16   5      152.61      125.66     69.68 o 
   1  16   5       72.17       90.31     68.12 o 
   2  16   5      208.04      217.35     77.39 o 
   3  16   5      142.46      155.47    112.63 o 
   4  16   5       73.79      100.38    110.17 o 
   5  16   5       22.25       30.60    106.50 o 
   6  16   5      103.93      230.14    116.29 o 
  -4  17   5       66.39       62.43     64.88 o 
  -3  17   5       37.46       72.03     49.87 o 
  -2  17   5       58.99       67.07     73.70 o 
  -1  17   5      225.06      212.23     82.18 o 
   0  17   5       71.31       70.34     72.50 o 
   1  17   5      235.66      273.83     84.00 o 
   2  17   5       69.76      139.51     76.16 o 
   3  17   5       49.37      105.27    115.07 o 
   4  17   5       67.49       64.88    115.07 o 
  -3  18   5       51.67       23.26    110.17 o 
  -2  18   5      104.65        8.57    111.40 o 
  -1  18   5       33.45       68.55    116.29 o 
   0  18   5      103.07      209.33    124.86 o 
   0   0   6      310.36      412.03     24.68 o 
   1   0   6     6277.47     6619.55    202.37 o 
   2   0   6     1424.01     1824.39    107.40 o 
   3   0   6      216.15      206.20     37.63 o 
   4   0   6     1297.25     1617.45    103.68 o 
   5   0   6     7887.35     8106.11    497.83 o 
   6   0   6      102.06      116.47     39.49 o 
   8   0   6      667.29      758.49    113.23 o 
   9   0   6       14.36       66.12     18.45 o 
  10   0   6     3560.27     3647.36    183.71 o 
  11   0   6     1756.69     2074.62    104.53 o 
  12   0   6      200.17      235.24     61.51 o 
  13   0   6      133.18      231.13     36.93 o 
  14   0   6        7.29        2.70     51.70 o 
  15   0   6       46.77       55.26     51.14 o 
  16   0   6       49.65      121.24     58.18 o 
  17   0   6       79.15       99.61     61.44 o 
 -17   1   6       54.37      149.11     66.90 o 
 -16   1   6      106.98      156.34     69.16 o 
 -15   1   6       31.92       25.12     37.02 o 
 -14   1   6      155.04      184.23     37.92 o 
 -13   1   6       12.79       59.90     31.74 o 
 -12   1   6      216.67      223.29     79.75 o 
 -11   1   6     1126.04     1270.39     68.73 o 
 -10   1   6      681.26      739.92     57.18 o 
  -9   1   6     1304.91     1370.39     77.95 o 
  -8   1   6      556.99      562.62    124.82 o 
  -7   1   6      146.94      964.75    139.57 o 
  -6   1   6      136.16      461.56     94.27 o 
  -5   1   6     8737.28     8446.15    516.46 o 
  -4   1   6     4013.48     3489.12    173.90 o 
  -3   1   6      888.02      676.25     31.34 o 
  -2   1   6      581.39      549.55     26.62 o 
  -1   1   6      806.52     1005.85     37.61 o 
   0   1   6      956.36     1050.41     51.19 o 
   1   1   6      794.91      868.99     39.87 o 
   2   1   6      721.28      718.66     32.74 o 
   3   1   6      761.53      613.46     59.46 o 
   4   1   6     3944.60     3474.88    222.55 o 
   5   1   6     8758.42     8144.72    706.43 o 
   6   1   6      156.11      337.43     45.30 o 
   7   1   6      229.47      866.11    179.99 o 
   8   1   6      498.71      502.54     56.86 o 
   9   1   6     1364.54     1431.21     77.96 o 
  10   1   6      639.81      775.81    105.78 o 
  11   1   6     1085.05     1086.14    229.77 o 
  12   1   6      212.34      137.16     40.97 o 
  13   1   6       13.20       37.91     43.08 o 
  14   1   6      163.26      134.87     52.47 o 
  15   1   6       33.36      -21.09     45.37 o 
  16   1   6      105.40      133.51     58.98 o 
  17   1   6       50.16      118.02    154.85 o 
 -17   2   6       41.11       61.31     83.85 o 
 -16   2   6       17.73       -4.18     39.58 o 
 -15   2   6       23.28       -5.55     63.63 o 
 -14   2   6       81.93      117.49     49.33 o 
 -13   2   6       74.51      113.73     34.30 o 
 -12   2   6      110.26      125.37     39.07 o 
 -11   2   6      695.21      724.43     51.11 o 
 -10   2   6      934.73      810.17     93.06 o 
  -9   2   6      103.05      110.54     28.27 o 
  -8   2   6     2470.62     2434.09    148.54 o 
  -7   2   6      865.43      981.61     64.13 o 
  -6   2   6     2695.74     2670.57    202.84 o 
  -5   2   6     2171.23     1816.16    110.65 o 
  -4   2   6       76.92      137.75     19.78 o 
  -3   2   6      575.73      826.74     47.84 o 
  -2   2   6     2392.77     1747.67     71.60 o 
  -1   2   6      707.08      514.86     22.55 o 
   0   2   6     6535.88     5749.51    173.02 o 
   1   2   6      601.33      429.74     18.17 o 
   2   2   6     2178.21     1645.25     78.88 o 
   3   2   6      496.90      916.22    183.79 o 
   4   2   6       60.25      130.19     19.35 o 
   5   2   6     2096.33     1832.51    128.85 o 
   6   2   6     2746.96     2937.92    123.45 o 
   7   2   6      769.74      985.64     98.30 o 
   8   2   6     2503.96     2505.80    127.06 o 
   9   2   6      103.68       87.10     20.87 o 
  10   2   6      952.52      906.09     54.16 o 
  11   2   6      680.11      713.43     73.46 o 
  12   2   6       97.64       98.47     75.90 o 
  13   2   6       69.17      103.02     85.69 o 
  14   2   6       79.34       78.39     48.24 o 
  15   2   6       22.49       51.21     49.45 o 
  16   2   6       12.72       -9.66     51.87 o 
  17   2   6       39.12       67.78     67.94 o 
 -17   3   6       41.18       56.54     45.46 o 
 -16   3   6       48.01       55.39     48.54 o 
 -15   3   6       20.36      -67.40     68.97 o 
 -14   3   6      251.83      296.19    117.43 o 
 -13   3   6       10.98      -12.12     29.84 o 
 -12   3   6      116.19       79.74     30.18 o 
 -11   3   6      383.68      310.22     40.22 o 
 -10   3   6      219.90      303.44     49.59 o 
  -9   3   6     1736.53     1899.30    119.76 o 
  -8   3   6     1499.89     1495.92    118.49 o 
  -7   3   6     2399.39     2685.51    163.90 o 
  -6   3   6      927.50      958.28     61.45 o 
  -5   3   6     1337.54     1735.48    116.20 o 
  -4   3   6      125.30      165.97     27.74 o 
  -3   3   6     7543.64     7120.53    291.30 o 
  -2   3   6     3540.93     2990.22    122.36 o 
  -1   3   6     3047.30     2753.15    107.16 o 
   0   3   6    26649.22    29510.16   1261.46 o 
   1   3   6     2881.21     2607.00     97.76 o 
   2   3   6     3348.96     3019.91    159.97 o 
   3   3   6     7742.91     7702.67    419.66 o 
   4   3   6      155.65      180.70     22.60 o 
   5   3   6     1315.41     1617.81     81.87 o 
   6   3   6     1011.79     1073.65     70.45 o 
   7   3   6     2342.50     2636.31    182.43 o 
   8   3   6     1452.05     1579.39     92.44 o 
   9   3   6     1746.91     1942.66    147.74 o 
  10   3   6      211.37      261.37     43.65 o 
  11   3   6      316.91      309.96     49.47 o 
  12   3   6      104.01       65.13     42.09 o 
  13   3   6       11.05       24.53     41.51 o 
  14   3   6      263.98      282.66    183.65 o 
  15   3   6       13.20       52.93     50.25 o 
  16   3   6       44.62       24.84     54.49 o 
  17   3   6       37.17       90.41     59.10 o 
 -17   4   6        9.85      -33.29     43.94 o 
 -16   4   6       24.37       10.21     68.86 o 
 -15   4   6       13.54      -18.84     35.29 o 
 -14   4   6       12.86       25.67     41.84 o 
 -13   4   6       18.26       67.15     46.78 o 
 -12   4   6      318.50      431.11     64.39 o 
 -11   4   6      129.15      135.95     35.80 o 
 -10   4   6     1152.06     1249.92    109.06 o 
  -9   4   6      288.81      309.23     38.53 o 
  -8   4   6     1956.13     1714.13    107.55 o 
  -7   4   6       97.97      161.72     26.84 o 
  -6   4   6     3005.14     2971.44    169.52 o 
  -5   4   6      354.31      486.08     32.43 o 
  -4   4   6     1286.09     1731.64    121.18 o 
  -3   4   6     2225.49     2338.04     98.50 o 
  -2   4   6    11949.28    13089.77    494.55 o 
  -1   4   6     2240.24     2449.79    129.16 o 
   0   4   6    28742.79    31334.72   1316.65 o 
   1   4   6     2172.77     2319.25    133.58 o 
   2   4   6    11363.93    12387.29    544.93 o 
   3   4   6     2248.36     2432.83    167.10 o 
   4   4   6     1382.33     1898.93    131.26 o 
   5   4   6      389.62      526.21     68.59 o 
   6   4   6     2973.23     2811.50    139.82 o 
   7   4   6       92.43      134.17     23.95 o 
   8   4   6     1881.66     1677.74    123.89 o 
   9   4   6      268.23      252.95     49.59 o 
  10   4   6     1205.76     1265.84     93.39 o 
  11   4   6      139.79       82.55     76.51 o 
  12   4   6      328.67      363.35     55.65 o 
  13   4   6       20.54       11.57     41.26 o 
  14   4   6       13.57      -24.58     42.67 o 
  15   4   6       10.94       10.14     51.41 o 
  16   4   6       23.02       93.46     55.66 o 
  17   4   6       10.48      -36.72     57.53 o 
 -16   5   6       30.36      -47.78    121.19 o 
 -15   5   6       25.68      -12.40     64.02 o 
 -14   5   6      101.28       79.43     35.26 o 
 -13   5   6      134.43      157.46     37.62 o 
 -12   5   6       63.83       99.07     31.11 o 
 -11   5   6      486.03      465.07     64.72 o 
 -10   5   6      126.95      163.96     37.18 o 
  -9   5   6      814.05      977.97     72.52 o 
  -8   5   6     2280.11     2249.38    133.22 o 
  -7   5   6     1648.94     1932.63    115.20 o 
  -6   5   6      258.81      321.77     37.35 o 
  -5   5   6      307.48      461.04     30.30 o 
  -4   5   6     2641.57     2438.83     94.98 o 
  -3   5   6     2200.62     2320.02     90.37 o 
  -2   5   6     2269.08     1952.28     99.13 o 
  -1   5   6    11792.46    10460.27    400.01 o 
   0   5   6     5481.55     5133.15    184.10 o 
   1   5   6    11180.70     9763.77    364.82 o 
   2   5   6     2204.57     1949.46    129.12 o 
   3   5   6     2341.25     2345.29    138.03 o 
   4   5   6     2737.13     2452.79    145.52 o 
   5   5   6      275.01      357.05     38.22 o 
   6   5   6      307.98      255.87     34.16 o 
   7   5   6     1638.44     1797.07    221.36 o 
   8   5   6     2223.99     2054.21    137.42 o 
   9   5   6      933.83      962.17    132.32 o 
  10   5   6      159.62      176.85     71.01 o 
  11   5   6      503.49      488.61     81.44 o 
  12   5   6       67.30       74.82     64.88 o 
  13   5   6      133.32      104.06     47.26 o 
  14   5   6      112.35       48.52     45.53 o 
  15   5   6       24.45       81.54     51.05 o 
  16   5   6       30.80       30.25     79.57 o 
 -16   6   6       18.63      -17.50     48.10 o 
 -15   6   6        9.17       18.38     37.31 o 
 -14   6   6       52.78      -22.38     78.11 o 
 -13   6   6      160.76      160.07     43.79 o 
 -12   6   6      173.15      171.70     51.72 o 
 -11   6   6       77.20      164.65     99.16 o 
 -10   6   6      409.87      504.43     52.60 o 
  -9   6   6      484.82      490.89     78.76 o 
  -8   6   6     1679.44     1493.20    100.64 o 
  -7   6   6      206.55      338.41     92.75 o 
  -6   6   6     1138.58     1186.15     60.06 o 
  -5   6   6     1357.95     1554.27     75.70 o 
  -4   6   6      169.29      249.43     21.63 o 
  -3   6   6     1578.84     1940.12     76.15 o 
  -2   6   6     1754.61     2131.52     86.58 o 
  -1   6   6      300.86      201.89     19.46 o 
   0   6   6      603.07      740.65     30.88 o 
   1   6   6      330.19      235.64     14.77 o 
   2   6   6     1644.98     1997.60     91.75 o 
   3   6   6     1564.15     1793.21    115.54 o 
   4   6   6      206.60      355.82     47.75 o 
   5   6   6     1227.90     1510.95    120.76 o 
   6   6   6     1176.72     1210.96    223.09 o 
   7   6   6      173.48      247.76     37.54 o 
   8   6   6     1770.92     1603.10    105.21 o 
   9   6   6      470.15      489.98     60.62 o 
  10   6   6      451.70      587.54     60.63 o 
  11   6   6       72.64       73.22     37.72 o 
  12   6   6      150.06      127.75     44.23 o 
  13   6   6      163.71      153.05     49.58 o 
  14   6   6       55.95       56.67     47.33 o 
  15   6   6       10.83      -47.74     47.74 o 
  16   6   6       16.64       15.83     51.73 o 
 -16   7   6       11.15      -46.70     51.02 o 
 -15   7   6        7.63      -55.98    170.15 o 
 -14   7   6      109.79      138.21    122.08 o 
 -13   7   6       86.37       75.91     33.87 o 
 -12   7   6      304.99      368.81    115.50 o 
 -11   7   6      113.04      140.31     46.92 o 
 -10   7   6       88.06      127.39     56.57 o 
  -9   7   6      255.41      322.20     50.74 o 
  -8   7   6     2730.94     3180.79    185.36 o 
  -7   7   6     1239.49     1471.80     87.29 o 
  -6   7   6       91.71       96.13     19.87 o 
  -5   7   6      319.16      398.99     31.19 o 
  -4   7   6     1191.31     1160.80     51.48 o 
  -3   7   6      718.86      615.66     41.72 o 
  -2   7   6     1879.63     1871.24     74.38 o 
  -1   7   6      231.61      255.17     25.52 o 
   0   7   6      317.21      219.49     14.97 o 
   1   7   6      164.70      219.73     16.34 o 
   2   7   6     1773.11     1770.50     84.30 o 
   3   7   6      840.95      708.12     49.70 o 
   4   7   6     1120.79     1059.13     76.00 o 
   5   7   6      338.52      472.44     42.49 o 
   6   7   6      122.56      140.01     34.81 o 
   7   7   6     1318.17     1403.29     99.28 o 
   8   7   6     2757.35     2964.71    200.06 o 
   9   7   6      221.45      242.68     43.69 o 
  10   7   6       67.42       76.21     37.91 o 
  11   7   6      100.07       60.85     40.92 o 
  12   7   6      318.60      370.65     69.79 o 
  13   7   6       81.79       55.58     43.88 o 
  14   7   6      119.22      138.83     51.33 o 
  15   7   6        5.66       18.82     72.83 o 
  16   7   6       10.07      -56.31     56.31 o 
 -15   8   6       28.87       11.46     68.55 o 
 -14   8   6       26.37       53.81     90.58 o 
 -13   8   6       94.47       61.86     36.78 o 
 -12   8   6      170.76      160.77     35.47 o 
 -11   8   6      236.49      245.92     97.94 o 
 -10   8   6      396.40      536.90     54.43 o 
  -9   8   6      231.25      313.01     40.84 o 
  -8   8   6      119.41      207.76     63.68 o 
  -7   8   6      159.72      176.28     37.51 o 
  -6   8   6      785.13      864.85     45.72 o 
  -5   8   6     1245.03     1315.47     62.30 o 
  -4   8   6       74.46       77.07     30.11 o 
  -3   8   6      214.45      199.08     19.86 o 
  -2   8   6     1637.48     1837.13     86.93 o 
  -1   8   6      154.03      221.08     20.39 o 
   0   8   6     1148.25     1088.18     42.85 o 
   1   8   6      114.95      186.38     15.45 o 
   2   8   6     1664.58     1891.78     85.77 o 
   3   8   6      186.15      148.18     39.83 o 
   4   8   6       90.80      103.99     26.93 o 
   5   8   6     1130.42     1249.74     88.77 o 
   6   8   6      818.43      708.28     53.11 o 
   7   8   6      167.99      141.26     45.30 o 
   8   8   6      125.99      136.85     36.81 o 
   9   8   6      228.77      210.69     44.67 o 
  10   8   6      437.12      456.16     58.56 o 
  11   8   6      261.46      271.76     51.72 o 
  12   8   6      166.19      172.54     49.38 o 
  13   8   6       93.48      113.30     48.69 o 
  14   8   6       31.55       54.79     49.58 o 
  15   8   6       24.43       83.09     88.13 o 
 -15   9   6       25.56       -0.35     88.75 o 
 -14   9   6       40.27       71.78    149.34 o 
 -13   9   6       57.83       32.00     60.59 o 
 -12   9   6      144.89       85.94    107.73 o 
 -11   9   6      187.86      206.75     43.09 o 
 -10   9   6      240.89      252.72     42.28 o 
  -9   9   6      202.95      305.75     42.65 o 
  -8   9   6      377.82      477.14     52.44 o 
  -7   9   6      278.23      408.63    102.66 o 
  -6   9   6      712.80      729.46     43.01 o 
  -5   9   6      196.34      207.87     22.02 o 
  -4   9   6     1026.08     1010.38     47.08 o 
  -3   9   6      217.20      184.28     21.06 o 
  -2   9   6      852.72      666.15     38.23 o 
  -1   9   6     1230.41     1088.03     55.15 o 
   0   9   6      493.91      463.55     32.18 o 
   1   9   6     1241.84     1163.61     53.45 o 
   2   9   6      732.05      586.09     35.58 o 
   3   9   6      215.20      173.57     21.07 o 
   4   9   6     1031.50      923.36     69.19 o 
   5   9   6      167.98      173.15     34.89 o 
   6   9   6      693.67      661.07     49.90 o 
   7   9   6      331.16      362.48     47.47 o 
   8   9   6      448.60      429.83     53.23 o 
   9   9   6      218.27      239.55     47.34 o 
  10   9   6      242.54      215.06     47.47 o 
  11   9   6      191.63      148.97     77.74 o 
  12   9   6      148.97      139.65     49.78 o 
  13   9   6       65.96       41.55     94.26 o 
  14   9   6       41.79       99.17     51.57 o 
  15   9   6       23.77       42.84     61.20 o 
 -14  10   6       20.88      -10.36     66.71 o 
 -13  10   6       81.53       56.67     71.00 o 
 -12  10   6       89.11       11.02    123.64 o 
 -11  10   6       83.82      152.23     87.53 o 
 -10  10   6      245.64      221.79     57.38 o 
  -9  10   6      369.59      345.19     45.00 o 
  -8  10   6      100.50      119.99     41.55 o 
  -7  10   6      200.09      300.78     38.78 o 
  -6  10   6      241.09      332.43     34.82 o 
  -5  10   6      774.94      885.24     63.66 o 
  -4  10   6      108.00       85.32     19.16 o 
  -3  10   6      463.94      477.96     31.83 o 
  -2  10   6       98.54      166.27     21.38 o 
  -1  10   6      960.54     1012.87     55.58 o 
   0  10   6      856.29      850.11     47.04 o 
   1  10   6      986.63      991.38     64.09 o 
   2  10   6      102.36      118.12     18.33 o 
   3  10   6      377.24      381.09     31.42 o 
   4  10   6       80.17       44.99     18.79 o 
   5  10   6      668.92      757.98     66.96 o 
   6  10   6      254.31      254.38     43.21 o 
   7  10   6      162.13      258.52     78.96 o 
   8  10   6      116.99      111.93     39.92 o 
   9  10   6      375.75      371.09     54.03 o 
  10  10   6      254.02      242.91     50.22 o 
  11  10   6       74.48       52.06     42.81 o 
  12  10   6       99.75      124.16     94.87 o 
  13  10   6       79.14       40.68    110.78 o 
  14  10   6       21.39       -8.57     55.08 o 
 -14  11   6       26.22        8.92     80.18 o 
 -13  11   6        6.00      -31.20     59.98 o 
 -12  11   6       52.13      -37.95    113.84 o 
 -11  11   6      116.24      127.31    115.07 o 
 -10  11   6      141.68      238.92     71.22 o 
  -9  11   6      229.88      234.27     57.61 o 
  -8  11   6      304.61      330.48     74.72 o 
  -7  11   6       47.09      135.27     39.10 o 
  -6  11   6       97.12       95.77     24.07 o 
  -5  11   6       54.01       63.15     20.58 o 
  -4  11   6      400.34      419.82     32.70 o 
  -3  11   6      148.70      113.61     26.35 o 
  -2  11   6      302.55      388.74     30.32 o 
  -1  11   6      145.26      142.54     26.33 o 
   0  11   6       32.73       36.56     24.50 o 
   1  11   6      177.34      163.48     30.45 o 
   2  11   6      232.78      278.58     35.66 o 
   3  11   6      122.76      150.88     22.60 o 
   4  11   6      360.41      356.45     33.57 o 
   5  11   6       46.19       43.40     30.59 o 
   6  11   6      115.36      171.30     46.52 o 
   7  11   6       42.36       62.89     37.33 o 
   8  11   6      316.23      322.12     63.06 o 
   9  11   6      247.07      277.45     50.07 o 
  10  11   6      130.92       69.87     45.29 o 
  11  11   6      113.75      117.77     68.55 o 
  12  11   6       59.27       58.06     61.82 o 
  13  11   6        6.23      -47.74     53.86 o 
  14  11   6       32.57       52.64     63.65 o 
 -13  12   6       22.93       48.96     91.19 o 
 -12  12   6       34.02     -100.38    100.38 o 
 -11  12   6       50.32       77.00     68.78 o 
 -10  12   6       96.93      112.50     66.58 o 
  -9  12   6      161.18      193.28     66.88 o 
  -8  12   6      400.36      374.23     73.47 o 
  -7  12   6       93.39      160.33     35.61 o 
  -6  12   6      269.39      389.74     52.62 o 
  -5  12   6      223.71      282.85     37.32 o 
  -4  12   6       95.02      103.38     22.17 o 
  -3  12   6      223.87      215.45     24.72 o 
  -2  12   6      297.55      348.16     31.55 o 
  -1  12   6       89.36      102.35     22.64 o 
   0  12   6        3.09        6.57     26.31 o 
   1  12   6      110.86      113.89     29.52 o 
   2  12   6      342.38      379.69     41.49 o 
   3  12   6      209.94      192.52     37.82 o 
   4  12   6      120.03      113.50     42.23 o 
   5  12   6      194.01      197.69     29.31 o 
   6  12   6      301.57      402.92     52.10 o 
   7  12   6       75.66       76.23     39.73 o 
   8  12   6      424.10      498.77     60.01 o 
   9  12   6      145.62       87.18     43.21 o 
  10  12   6       93.77       95.79     47.24 o 
  11  12   6       49.24       50.09     52.02 o 
  12  12   6       31.23        3.67     55.08 o 
  13  12   6       25.22       41.62     62.43 o 
 -12  13   6       68.47       18.36    108.95 o 
 -11  13   6       14.62        4.03     67.45 o 
 -10  13   6       24.07      107.92     67.10 o 
  -9  13   6       42.62      169.42     66.88 o 
  -8  13   6      252.61      175.77     61.70 o 
  -7  13   6      331.76      297.12     94.28 o 
  -6  13   6      295.33      337.48    118.15 o 
  -5  13   6      221.18      244.16     36.68 o 
  -4  13   6      844.87      882.96     68.37 o 
  -3  13   6       48.96       69.93     39.97 o 
  -2  13   6      437.80      452.39     56.73 o 
  -1  13   6      716.64      822.90    102.60 o 
   0  13   6      646.57      613.52     88.61 o 
   1  13   6      729.41      895.52     68.01 o 
   2  13   6      443.27      492.99     48.38 o 
   3  13   6       59.80       39.91     33.83 o 
   4  13   6      875.34      940.51    110.86 o 
   5  13   6      222.78      166.12     40.43 o 
   6  13   6      320.13      303.90     36.11 o 
   7  13   6      335.95      399.38     55.51 o 
   8  13   6      241.17      268.98     52.69 o 
   9  13   6       48.39       40.75     53.25 o 
  10  13   6       21.53       57.85     47.95 o 
  11  13   6       12.39       -2.45     53.86 o 
  12  13   6       73.87       75.90     63.65 o 
 -11  14   6       65.33       72.96     79.57 o 
 -10  14   6        4.95       23.02     66.17 o 
  -9  14   6       62.41      148.41     64.41 o 
  -8  14   6      111.85      195.46     65.00 o 
  -7  14   6      292.17      251.30     66.69 o 
  -6  14   6      381.74      337.13    122.44 o 
  -5  14   6      206.28      299.85     62.05 o 
  -4  14   6       24.76       69.16     28.49 o 
  -3  14   6      522.00      482.03     53.86 o 
  -2  14   6      209.38      239.01     68.79 o 
  -1  14   6        2.85      -29.24     55.21 o 
   0  14   6      619.92      659.58     93.96 o 
   1  14   6        1.87      -23.36     55.22 o 
   2  14   6      222.01      232.10     71.23 o 
   3  14   6      529.41      562.08    129.81 o 
   4  14   6       16.20       30.60     93.03 o 
   5  14   6      204.52      221.59    110.18 o 
   6  14   6      371.71      351.40    117.54 o 
   7  14   6      264.18      255.04     45.93 o 
   8  14   6      118.39      180.29     49.78 o 
   9  14   6       56.32       36.55     50.19 o 
  10  14   6        6.80      -45.29     52.64 o 
  11  14   6       63.07       17.14     59.98 o 
  -9  15   6       19.10       11.52     58.64 o 
  -8  15   6      100.10       67.43     60.81 o 
  -7  15   6       98.31       77.87     57.97 o 
  -6  15   6      187.17      150.87     86.92 o 
  -5  15   6      102.71       61.03     48.97 o 
  -4  15   6      190.37      154.44     53.57 o 
  -3  15   6       26.49       51.90     44.01 o 
  -2  15   6      288.35      319.15     77.79 o 
  -1  15   6      266.84      287.85     74.79 o 
   0  15   6      234.53      217.41     72.33 o 
   1  15   6      276.80      215.83     72.17 o 
   2  15   6      279.88      307.38     77.74 o 
   3  15   6       23.12       86.91    100.38 o 
   4  15   6      209.25       77.13    105.29 o 
   5  15   6       96.52       68.55    102.83 o 
   6  15   6      186.76      205.67    113.85 o 
   7  15   6       93.87       77.12    106.50 o 
   8  15   6      102.40      134.66    113.85 o 
  10  15   6       18.55      -44.07     57.53 o 
  -7  16   6       34.00      100.97     60.60 o 
  -6  16   6       87.01      111.84     57.95 o 
  -5  16   6       85.20       34.51     48.43 o 
  -4  16   6       29.35       44.77     49.28 o 
  -3  16   6       84.83       72.67     45.82 o 
  -2  16   6       21.79       49.95     67.84 o 
  -1  16   6       11.18       52.19     66.50 o 
   0  16   6       98.71       34.94     65.17 o 
   1  16   6       11.67       -9.25    100.37 o 
   2  16   6       32.84       32.32     68.61 o 
   3  16   6       97.75       30.60    105.28 o 
   4  16   6       33.23       50.19    108.94 o 
   5  16   6       81.00       62.43    111.40 o 
   6  16   6       93.71      151.79    116.29 o 
  -3  17   6        1.74       45.07     53.37 o 
  -2  17   6       62.14       79.17     49.48 o 
  -1  17   6       39.25      -11.60     68.12 o 
   0  17   6      175.91      166.67     78.26 o 
   1  17   6       44.74       91.92     72.57 o 
   2  17   6       60.22      115.07    115.07 o 
   3  17   6        3.13       66.10    112.61 o 
  -2  18   6        6.28       58.76    115.06 o 
  -1  18   6       20.02        4.90    113.84 o 
   0  18   6      137.61      137.11    122.42 o 
   1   0   7     3003.85     3540.98    124.25 o 
   2   0   7      696.65     1087.36     45.75 o 
   3   0   7     2204.73     1689.38    138.88 o 
   4   0   7     5908.36     7322.54    957.06 o 
   5   0   7      464.28      413.15    108.41 o 
   6   0   7      600.93      807.26     92.67 o 
   7   0   7       41.83      121.19     82.02 o 
   8   0   7        1.61       45.34     27.94 o 
   9   0   7     1454.45     1669.76    129.95 o 
  10   0   7       18.49      287.20    328.67 o 
  11   0   7       40.94       11.87     21.41 o 
  12   0   7      143.96      143.87     31.34 o 
  13   0   7       13.45        1.51     30.09 o 
  14   0   7      651.52      553.29    263.92 o 
  15   0   7       11.86        4.47     48.92 o 
  16   0   7       97.26      116.28     59.57 o 
  17   0   7        0.12      -12.26     59.37 o 
 -17   1   7        4.57       54.47    165.86 o 
 -16   1   7       25.23       78.10     95.48 o 
 -15   1   7      142.82      174.71     83.86 o 
 -14   1   7       70.93       30.57     38.09 o 
 -13   1   7      667.13      926.72     65.28 o 
 -12   1   7       99.75      123.30     31.26 o 
 -11   1   7      803.33     1077.79     69.63 o 
 -10   1   7      160.34      144.82     26.73 o 
  -9   1   7      149.95      202.97     25.79 o 
  -8   1   7       37.31       26.69     26.92 o 
  -7   1   7      266.70      310.32     52.98 o 
  -6   1   7      479.04      529.04     41.20 o 
  -5   1   7     6571.77     5325.87    319.85 o 
  -4   1   7      396.70      471.57     26.16 o 
  -3   1   7     5930.99     3691.81    148.77 o 
  -2   1   7     4011.55     4140.40    150.40 o 
  -1   1   7     8515.45     7675.50    258.12 o 
   0   1   7     4739.21     5208.47    188.59 o 
   1   1   7     8433.04     7592.05    272.99 o 
   2   1   7     4012.02     4197.22    150.54 o 
   3   1   7     6179.53     3793.31    160.72 o 
   4   1   7      396.00      469.41     39.20 o 
   5   1   7     6381.06     5355.93    707.64 o 
   6   1   7      462.41      454.42     51.44 o 
   7   1   7      227.16      222.63     22.42 o 
   8   1   7       30.97       18.45     15.80 o 
   9   1   7      138.42      192.52     25.33 o 
  10   1   7      166.11      173.10     27.60 o 
  11   1   7      761.30     1153.96     69.69 o 
  12   1   7       94.21       93.90     43.97 o 
  13   1   7      681.65      726.27     90.63 o 
  14   1   7       72.21       76.43     48.61 o 
  15   1   7      137.80      118.51     54.74 o 
  16   1   7       24.48       14.73     54.91 o 
  17   1   7        5.20       65.91     60.83 o 
 -17   2   7       10.73        3.54     61.43 o 
 -16   2   7       67.55      -14.69     56.90 o 
 -15   2   7       11.33      -19.24     40.76 o 
 -14   2   7      292.78      437.06    150.92 o 
 -13   2   7       30.99       41.30     32.33 o 
 -12   2   7      272.69      286.52     39.53 o 
 -11   2   7        6.59       45.52     32.08 o 
 -10   2   7      192.35      934.14    170.18 o 
  -9   2   7      115.33      157.30     37.83 o 
  -8   2   7      104.26      623.12    126.09 o 
  -7   2   7       94.12       87.85     49.27 o 
  -6   2   7     1981.03     2041.67    116.25 o 
  -5   2   7      270.06      190.60     26.16 o 
  -4   2   7     2843.17     3906.76    164.14 o 
  -3   2   7     1422.21     1327.88     61.22 o 
  -2   2   7     5238.37     5644.38    181.02 o 
  -1   2   7      540.82      479.37     20.85 o 
   0   2   7       28.19        6.99      5.47 o 
   1   2   7      551.81      522.52     30.19 o 
   2   2   7     5401.05     5951.00    246.70 o 
   3   2   7     1386.31     1341.95    130.08 o 
   4   2   7     2560.93     3644.02    218.33 o 
   5   2   7      288.15      217.13     28.78 o 
   6   2   7     1770.35     1757.45     96.26 o 
   7   2   7       87.60       74.49     22.26 o 
   8   2   7       98.57      291.36    104.06 o 
   9   2   7      115.59      123.37     22.25 o 
  10   2   7      158.85      523.98    149.36 o 
  11   2   7        9.21       10.64     35.17 o 
  12   2   7      273.16      232.51     78.36 o 
  13   2   7       32.36      108.30     59.37 o 
  14   2   7      276.27      284.88     76.52 o 
  15   2   7       10.80       93.40     51.68 o 
  16   2   7       69.29       93.71     57.07 o 
  17   2   7       10.90       23.78     62.21 o 
 -17   3   7        5.58       17.83     98.54 o 
 -16   3   7        2.73      -25.51     38.87 o 
 -15   3   7       53.28       19.50     37.08 o 
 -14   3   7       33.65       37.40     33.88 o 
 -13   3   7      212.37      199.97     64.74 o 
 -12   3   7       35.87       18.15     31.50 o 
 -11   3   7      987.09     1319.10    101.69 o 
 -10   3   7       50.62       55.45     37.44 o 
  -9   3   7      169.09      188.56     72.84 o 
  -8   3   7      823.77      865.73     81.90 o 
  -7   3   7      512.04      545.55     84.42 o 
  -6   3   7      901.50      946.39     69.24 o 
  -5   3   7     8910.30     6645.91    271.32 o 
  -4   3   7     2039.82     2213.31     94.31 o 
  -3   3   7    17038.12    14725.90    541.81 o 
  -2   3   7      429.75      840.92     32.64 o 
  -1   3   7      421.45      362.28     29.61 o 
   0   3   7      209.46      260.46     12.43 o 
   1   3   7      463.87      403.35     17.43 o 
   2   3   7      476.51      854.94     37.94 o 
   3   3   7    17631.92    15645.02    835.25 o 
   4   3   7     2033.15     2355.61    136.12 o 
   5   3   7     8615.95     6885.78    297.25 o 
   6   3   7      950.30     1098.59     63.16 o 
   7   3   7      398.82      415.81     31.89 o 
   8   3   7      780.17      745.68     65.29 o 
   9   3   7      170.49      186.33     37.28 o 
  10   3   7       47.85       53.32     33.64 o 
  11   3   7      964.14     1134.84    247.47 o 
  12   3   7       42.17       25.26     40.35 o 
  13   3   7      220.86      142.94     54.48 o 
  14   3   7       33.26      120.50     49.41 o 
  15   3   7       45.95       41.03     49.50 o 
  16   3   7        2.95       72.39     57.45 o 
  17   3   7        6.17       28.15     63.65 o 
 -17   4   7        8.73     -102.82    192.18 o 
 -16   4   7       38.09      -16.67     72.82 o 
 -15   4   7       10.48      -52.39     83.90 o 
 -14   4   7      187.21      182.97     39.35 o 
 -13   4   7      121.45      129.19     35.12 o 
 -12   4   7      101.63       78.93     30.53 o 
 -11   4   7      158.64      155.45     32.33 o 
 -10   4   7       40.65      101.31    148.73 o 
  -9   4   7       13.26       57.51     56.55 o 
  -8   4   7      935.64      956.34    194.82 o 
  -7   4   7      803.03      667.01     63.71 o 
  -6   4   7      154.37      161.78     28.49 o 
  -5   4   7       62.87       80.52     24.03 o 
  -4   4   7     4452.30     4156.68    188.42 o 
  -3   4   7      239.37      286.55     18.67 o 
  -2   4   7     5576.88     5570.06    228.34 o 
  -1   4   7     4357.92     3455.88    144.35 o 
   0   4   7     8923.53     7260.18    258.23 o 
   1   4   7     4572.66     3602.30    131.63 o 
   2   4   7     5937.17     6150.92    209.37 o 
   3   4   7      212.06      225.26     25.76 o 
   4   4   7     4700.40     4533.24    251.01 o 
   5   4   7       66.04       96.64     17.87 o 
   6   4   7      269.87      326.62     73.47 o 
   7   4   7      797.71      615.68     55.05 o 
   8   4   7      891.34      882.56    287.93 o 
   9   4   7       16.16       50.62     32.00 o 
  10   4   7       57.44      135.21     57.53 o 
  11   4   7      157.27      100.24     88.14 o 
  12   4   7      102.31       87.56     42.37 o 
  13   4   7      123.35      134.18     48.71 o 
  14   4   7      177.83      125.72     48.97 o 
  15   4   7       11.79      -19.05     89.36 o 
  16   4   7       37.44       23.63     86.30 o 
 -16   5   7        2.70      -39.19     39.19 o 
 -15   5   7       29.91       13.01     42.81 o 
 -14   5   7        7.95       44.30     35.10 o 
 -13   5   7      206.72      234.87     58.53 o 
 -12   5   7      183.56      168.38     69.41 o 
 -11   5   7      666.68      548.10    373.55 o 
 -10   5   7      104.94      111.19     96.71 o 
  -9   5   7       13.96       28.99     53.57 o 
  -8   5   7      307.07      456.33    130.36 o 
  -7   5   7      477.52      455.07     53.89 o 
  -6   5   7      486.35      474.60     31.66 o 
  -5   5   7     6435.80     5668.44    233.86 o 
  -4   5   7      458.78      477.63     37.47 o 
  -3   5   7     4532.63     4385.67    172.48 o 
  -2   5   7     3321.75     3286.64    122.74 o 
  -1   5   7     3067.80     3090.79    124.17 o 
   0   5   7      353.41      452.73     22.98 o 
   1   5   7     2996.80     2982.77    112.99 o 
   2   5   7     3290.63     3123.75    119.70 o 
   3   5   7     4543.17     4253.19    246.83 o 
   4   5   7      449.21      432.47     39.09 o 
   5   5   7     6581.66     6084.27    336.22 o 
   6   5   7      459.85      464.89     36.93 o 
   7   5   7      485.58      479.47    120.64 o 
   8   5   7      279.36      295.93     95.50 o 
   9   5   7       15.94       -3.98     29.03 o 
  10   5   7       86.89      128.36     38.58 o 
  11   5   7      690.59      279.25    122.48 o 
  12   5   7      191.77      177.52     48.36 o 
  13   5   7      235.73      235.22     54.45 o 
  14   5   7        6.75        2.60     44.65 o 
  15   5   7       25.72       30.24     49.53 o 
  16   5   7        3.69      -10.58     52.46 o 
 -16   6   7       12.85      -16.04     40.73 o 
 -15   6   7        5.29       27.11     37.78 o 
 -14   6   7       59.64       -0.29     52.87 o 
 -13   6   7      115.82       70.39     33.99 o 
 -12   6   7       92.57      148.03     50.18 o 
 -11   6   7      301.09      343.25    216.71 o 
 -10   6   7      148.10      127.80     43.54 o 
  -9   6   7      256.38      314.42     96.62 o 
  -8   6   7      766.81      867.85    177.63 o 
  -7   6   7      616.20      714.55     53.69 o 
  -6   6   7     1971.40     1972.68     95.20 o 
  -5   6   7      114.41      207.49     48.41 o 
  -4   6   7     3143.80     2664.14    113.51 o 
  -3   6   7     2605.43     2777.37    110.63 o 
  -2   6   7     2151.46     2353.44     94.95 o 
  -1   6   7     1224.84     1225.51     58.83 o 
   0   6   7       69.29       76.67     21.91 o 
   1   6   7     1358.06     1406.70     53.49 o 
   2   6   7     1823.08     2067.11     85.51 o 
   3   6   7     2496.67     2543.64    156.78 o 
   4   6   7     3395.48     2865.97    163.08 o 
   5   6   7      101.69      127.45     26.11 o 
   6   6   7     1956.65     2023.28    126.83 o 
   7   6   7      605.17      691.25     72.27 o 
   8   6   7      769.93      968.74    224.79 o 
   9   6   7      210.77      158.11     39.41 o 
  10   6   7      122.76       69.25     36.37 o 
  11   6   7      298.91      233.50     65.50 o 
  12   6   7      120.94      147.08     47.33 o 
  13   6   7      116.26      104.80     47.40 o 
  14   6   7       58.26       51.31     48.43 o 
  15   6   7        5.72      -20.81     47.73 o 
  16   6   7       10.47      -20.81     58.76 o 
 -16   7   7        6.46      -54.38     95.48 o 
 -15   7   7        5.16      -46.09     79.82 o 
 -14   7   7        3.29      -45.93     45.93 o 
 -13   7   7      182.41      160.37     85.12 o 
 -12   7   7      110.83      105.49     48.48 o 
 -11   7   7      398.12      311.09    175.10 o 
 -10   7   7      157.83      138.62     52.64 o 
  -9   7   7      467.17      537.73     55.94 o 
  -8   7   7      898.39     1034.80    169.07 o 
  -7   7   7      948.29      907.51     72.89 o 
  -6   7   7      684.99      718.82     59.71 o 
  -5   7   7     4501.07     4668.69    180.01 o 
  -4   7   7      123.79      118.08     26.86 o 
  -3   7   7     3327.64     3376.10    127.57 o 
  -2   7   7     1146.18     1126.82     48.47 o 
  -1   7   7     1687.89     1970.23    111.33 o 
   0   7   7       21.16       28.26     10.39 o 
   1   7   7     1569.40     1752.00     66.54 o 
   2   7   7      997.70      992.34     53.10 o 
   3   7   7     3321.96     3290.52    146.85 o 
   4   7   7      117.86      114.17     25.10 o 
   5   7   7     4528.49     4894.49    277.38 o 
   6   7   7      665.15      647.56    115.14 o 
   7   7   7      917.19      991.69    147.64 o 
   8   7   7      798.73      982.58     80.17 o 
   9   7   7      451.96      485.95     56.68 o 
  10   7   7      157.12      187.28     44.01 o 
  11   7   7      406.13      316.71     51.36 o 
  12   7   7      114.73      116.76     71.61 o 
  13   7   7      187.37      183.10     53.07 o 
  14   7   7        3.77        7.40     62.43 o 
  15   7   7        5.76       23.16     52.43 o 
  16   7   7        7.23      -45.29     61.20 o 
 -15   8   7        7.98       12.62     76.50 o 
 -14   8   7       22.55      -45.10     67.76 o 
 -13   8   7       35.42       45.52     36.88 o 
 -12   8   7      142.12      115.20     94.88 o 
 -11   8   7      143.11      208.20    134.05 o 
 -10   8   7      243.18      245.54     42.84 o 
  -9   8   7      151.06      148.64     35.75 o 
  -8   8   7      346.21      484.66     71.63 o 
  -7   8   7      742.35      750.43     62.51 o 
  -6   8   7      344.09      299.82     30.69 o 
  -5   8   7      154.01      175.93     20.56 o 
  -4   8   7      792.18      701.21     38.71 o 
  -3   8   7      527.32      525.67     30.58 o 
  -2   8   7      625.75      578.61     32.69 o 
  -1   8   7      388.40      317.33     23.74 o 
   0   8   7      152.45      158.69     18.87 o 
   1   8   7      286.54      232.87     17.59 o 
   2   8   7      569.77      531.94     33.90 o 
   3   8   7      467.22      476.01     33.47 o 
   4   8   7      885.15      772.54     74.13 o 
   5   8   7      152.99      138.94     29.28 o 
   6   8   7      432.38      519.34     58.17 o 
   7   8   7      715.15      694.46    109.02 o 
   8   8   7      317.49      312.44     47.96 o 
   9   8   7      126.82      105.66     37.99 o 
  10   8   7      250.61      194.41     46.75 o 
  11   8   7      158.84      162.42     47.19 o 
  12   8   7      141.50       97.83     48.97 o 
  13   8   7       35.95       45.68     46.59 o 
  14   8   7       19.51       -2.08     50.02 o 
  15   8   7        9.06       13.46     57.53 o 
 -15   9   7       22.69      -28.03    150.56 o 
 -14   9   7        0.94      -85.58    157.90 o 
 -13   9   7       96.83       16.15     96.71 o 
 -12   9   7       84.72       54.52     98.54 o 
 -11   9   7      602.97      628.24     78.38 o 
 -10   9   7       38.34       39.44     50.72 o 
  -9   9   7      182.99      218.35     39.53 o 
  -8   9   7       64.26       12.13     29.89 o 
  -7   9   7       45.38       41.18     46.35 o 
  -6   9   7      866.26      877.98     49.12 o 
  -5   9   7     2029.06     2236.07     94.45 o 
  -4   9   7     1092.71     1067.34     53.73 o 
  -3   9   7     1657.72     1652.96     74.13 o 
  -2   9   7      572.98      683.15     42.70 o 
  -1   9   7      628.54      678.89     39.47 o 
   0   9   7      884.08      855.94     46.20 o 
   1   9   7      589.90      636.15     38.95 o 
   2   9   7      510.17      603.46     44.82 o 
   3   9   7     1549.20     1620.25     78.45 o 
   4   9   7     1078.85     1040.00     56.13 o 
   5   9   7     2236.88     2385.67    144.71 o 
   6   9   7      836.69      804.33     68.07 o 
   7   9   7       40.37       25.67     44.68 o 
   8   9   7       45.15       10.05     33.34 o 
   9   9   7      183.35      174.33     43.57 o 
  10   9   7       43.69       67.72     41.49 o 
  11   9   7      624.49      581.50    124.91 o 
  12   9   7       90.75       57.94     47.08 o 
  13   9   7       92.86       53.13     49.05 o 
  14   9   7        1.01       17.14     57.53 o 
  15   9   7       19.78      -55.08     58.76 o 
 -14  10   7      105.51       65.45     73.45 o 
 -13  10   7        0.25        5.04     43.00 o 
 -12  10   7      109.23     -123.64    123.64 o 
 -11  10   7      100.25       76.27     51.41 o 
 -10  10   7       56.32       80.53     47.55 o 
  -9  10   7       47.40       43.48     33.44 o 
  -8  10   7      474.39      519.29     91.23 o 
  -7  10   7      104.60      116.88     38.82 o 
  -6  10   7      124.87      151.22     52.67 o 
  -5  10   7      997.37     1017.41     55.79 o 
  -4  10   7      418.65      363.10     33.49 o 
  -3  10   7       33.63      126.30     35.69 o 
  -2  10   7      581.03      642.88     39.21 o 
  -1  10   7     1112.80     1042.41     54.32 o 
   0  10   7      388.96      354.77     28.95 o 
   1  10   7     1096.21     1050.66     66.72 o 
   2  10   7      489.84      485.24     50.64 o 
   3  10   7       53.74       98.01     20.34 o 
   4  10   7      415.57      371.48     31.70 o 
   5  10   7     1006.96     1001.73     76.74 o 
   6  10   7      147.69      114.90     34.78 o 
   7  10   7      128.33      163.24     39.07 o 
   8  10   7      490.51      463.69     90.01 o 
   9  10   7       57.47       63.49     38.53 o 
  10  10   7       68.47      114.18     44.30 o 
  11  10   7      102.94       72.11     45.76 o 
  12  10   7      114.84       93.19     56.92 o 
  13  10   7        0.08      -13.46     47.19 o 
  14  10   7      100.35      -12.24     58.76 o 
 -13  11   7      113.42       57.19    116.30 o 
 -12  11   7       22.71     -115.06    115.06 o 
 -11  11   7      176.82      124.87    110.18 o 
 -10  11   7       52.11       61.99     64.45 o 
  -9  11   7       15.96       30.92     59.36 o 
  -8  11   7      162.54      183.35     38.08 o 
  -7  11   7      689.25      798.30     84.64 o 
  -6  11   7      418.14      457.32     67.15 o 
  -5  11   7     1088.80     1334.68     71.92 o 
  -4  11   7      772.89      809.92     48.60 o 
  -3  11   7     1101.93     1174.59     63.30 o 
  -2  11   7      949.95      842.48     48.84 o 
  -1  11   7      208.29      269.69     28.06 o 
   0  11   7      586.73      489.12     35.29 o 
   1  11   7      237.73      284.48     36.14 o 
   2  11   7      962.08      815.83     70.43 o 
   3  11   7      925.60     1087.88     82.70 o 
   4  11   7      782.95      828.83     51.08 o 
   5  11   7     1114.58     1255.43     68.84 o 
   6  11   7      440.01      402.31     50.50 o 
   7  11   7      696.77      701.60     68.21 o 
   8  11   7      151.03      175.52     44.04 o 
   9  11   7       12.19      -20.76     37.54 o 
  10  11   7       61.12       74.72     44.30 o 
  11  11   7      190.51      116.90     50.21 o 
  12  11   7       16.87       -2.62     48.93 o 
  13  11   7      114.34      155.47     64.88 o 
 -13  12   7        2.57       26.93     50.19 o 
 -12  12   7       21.67      -52.64    113.84 o 
 -11  12   7       68.65       -4.90     99.15 o 
 -10  12   7        3.22       56.39     62.75 o 
  -9  12   7      141.96      137.85    145.68 o 
  -8  12   7       84.79      132.75     36.35 o 
  -7  12   7      364.55      422.59     55.71 o 
  -6  12   7      215.07      226.99     30.45 o 
  -5  12   7      147.85      160.31     26.72 o 
  -4  12   7      268.01      195.53     39.69 o 
  -3  12   7      670.32      736.37     43.93 o 
  -2  12   7      301.95      236.21     28.87 o 
  -1  12   7      950.22     1011.83     56.20 o 
   0  12   7       49.32       27.97     28.01 o 
   1  12   7      970.39     1013.17     70.49 o 
   2  12   7      353.54      304.17     62.45 o 
   3  12   7      726.33      818.49     69.73 o 
   4  12   7      209.33      153.83     36.90 o 
   5  12   7      149.00      106.50     35.88 o 
   6  12   7      207.44      203.69     31.16 o 
   7  12   7      377.17      449.10     57.55 o 
   8  12   7       87.38       64.54     67.33 o 
   9  12   7      157.72      109.02     45.27 o 
  10  12   7        4.27      -41.01     41.01 o 
  11  12   7       63.70      135.61     52.54 o 
  12  12   7       26.36       -1.22     57.53 o 
  13  12   7        2.46       11.02     61.20 o 
 -11  13   7       56.34       -2.45     94.26 o 
 -10  13   7       56.84      106.06     68.12 o 
  -9  13   7       28.28       40.03     61.87 o 
  -8  13   7      170.65      103.62     72.84 o 
  -7  13   7        4.16       79.54     57.30 o 
  -6  13   7      207.62      184.60     71.05 o 
  -5  13   7      395.59      513.55     52.36 o 
  -4  13   7       29.87       77.43     51.43 o 
  -3  13   7      377.07      393.16     40.47 o 
  -2  13   7      915.53      851.07     66.14 o 
  -1  13   7      168.05      203.62     37.78 o 
   0  13   7     1218.50     1040.87     74.62 o 
   1  13   7      161.11      221.14     37.29 o 
   2  13   7      840.80      846.46     75.91 o 
   3  13   7      380.75      468.41     53.55 o 
   4  13   7       26.40       46.44     34.22 o 
   5  13   7      419.13      433.17    127.96 o 
   6  13   7      207.00      215.54     42.39 o 
   7  13   7        1.26       11.15     27.44 o 
   8  13   7      164.85      178.33     47.84 o 
   9  13   7       26.65        7.03     44.78 o 
  10  13   7       60.26       69.37     48.39 o 
  11  13   7       58.82       44.07     58.76 o 
  12  13   7       13.20      -56.31     56.31 o 
 -10  14   7        3.84       26.60     66.37 o 
  -9  14   7       90.84       33.73     63.24 o 
  -8  14   7       19.39      123.69     61.15 o 
  -7  14   7       79.60       59.79     56.34 o 
  -6  14   7       14.81       -8.45     50.56 o 
  -5  14   7       58.64       50.49     30.97 o 
  -4  14   7       82.57      128.63     32.91 o 
  -3  14   7      295.09      343.47     57.79 o 
  -2  14   7       53.15       26.11     57.52 o 
  -1  14   7      559.19      687.66     94.82 o 
   0  14   7       35.73       60.83     57.85 o 
   1  14   7      528.80      614.82     93.33 o 
   2  14   7       50.68       26.93     93.03 o 
   3  14   7      267.98      276.70    113.86 o 
   4  14   7       88.90      120.56     38.51 o 
   5  14   7       59.05       86.94     38.38 o 
   6  14   7       12.99        7.85     35.32 o 
   7  14   7       74.09      108.50     41.20 o 
   8  14   7       19.96       33.90     37.54 o 
   9  14   7       96.35       37.65     47.19 o 
  10  14   7        2.67       -8.57     55.08 o 
  11  14   7       23.23        0.00     58.76 o 
  -9  15   7       48.84       57.53    108.95 o 
  -8  15   7       63.99       39.81     58.42 o 
  -7  15   7       45.90       84.07     59.52 o 
  -6  15   7       28.90       12.62     51.90 o 
  -5  15   7      281.29      254.38     64.27 o 
  -4  15   7       24.16       71.97     50.04 o 
  -3  15   7      217.12      171.79     48.75 o 
  -2  15   7      397.54      443.03     61.47 o 
  -1  15   7      144.80      152.92     67.98 o 
   0  15   7      210.14      247.30     72.50 o 
   1  15   7      134.00      205.71     70.21 o 
   2  15   7      373.38      490.99    129.79 o 
   3  15   7      223.36      155.48    108.96 o 
   4  15   7       26.18       71.00    102.82 o 
   5  15   7      296.39      417.50    126.11 o 
   6  15   7       24.87       64.88    102.82 o 
   7  15   7       44.90      127.31    112.62 o 
  -6  16   7       79.37       64.18     56.16 o 
  -5  16   7       33.83      103.88     77.12 o 
  -4  16   7       11.08        1.02     48.17 o 
  -3  16   7      120.10       92.29     52.75 o 
  -2  16   7       23.06       50.08     44.20 o 
  -1  16   7      110.68      158.44     72.46 o 
   0  16   7        7.62       32.99     64.64 o 
   1  16   7      112.57      210.13     74.07 o 
   2  16   7       29.02       17.14    104.05 o 
   3  16   7      137.62      112.62    111.40 o 
   4  16   7       18.17       99.15    111.39 o 
   5  16   7       29.06       75.89    111.39 o 
   6  16   7       82.30      130.98    115.07 o 
  -1  17   7       47.24       41.57     71.28 o 
   0  17   7       41.92       31.87     69.97 o 
   1  17   7       44.88      -32.45     69.33 o 
   2  17   7       62.02      149.34    118.74 o 
   3  17   7       89.67       96.71    115.07 o 
  -1  18   7       44.32       30.60    113.84 o 
   0   0   8     5435.62     5499.66    368.30 o 
   1   0   8      257.28      292.03     28.75 o 
   2   0   8     3254.77     3031.24     93.97 o 
   3   0   8        1.03      186.45     26.16 o 
   4   0   8      746.14      797.56     46.36 o 
   5   0   8     3500.39     2299.00    319.27 o 
   6   0   8     4167.37     3546.24    374.18 o 
   7   0   8      260.12      259.36    105.30 o 
   8   0   8     2656.29     2559.78    186.61 o 
   9   0   8       22.99       96.81     94.95 o 
  10   0   8      118.93       56.62     22.46 o 
  11   0   8       36.07        8.13     18.33 o 
  12   0   8        0.44       -2.88     22.89 o 
  13   0   8      260.79      266.50     66.73 o 
  14   0   8       88.03      339.09    177.50 o 
  15   0   8        0.09      -11.73     48.88 o 
  16   0   8       75.79      120.33     61.08 o 
  17   0   8       38.92       57.53     68.55 o 
 -17   1   8      109.47      208.11     73.45 o 
 -16   1   8       46.90       45.79     77.12 o 
 -15   1   8        9.65      -25.89     49.41 o 
 -14   1   8       13.57       -7.58     48.05 o 
 -13   1   8      343.03      370.55     44.24 o 
 -12   1   8      153.94      124.64     32.46 o 
 -11   1   8       94.52      112.28     27.91 o 
 -10   1   8      197.64      224.88     57.62 o 
  -9   1   8      163.83      141.31     45.30 o 
  -8   1   8      555.63      554.54    159.23 o 
  -7   1   8     1035.80     1025.83     91.92 o 
  -6   1   8      447.73      571.01     46.83 o 
  -5   1   8     3453.11     3498.68    201.60 o 
  -4   1   8      955.01      923.19     43.41 o 
  -3   1   8      233.92     1475.59    160.42 o 
  -2   1   8     1945.70     1639.18     93.69 o 
  -1   1   8     1053.37      889.81     52.31 o 
   0   1   8     3476.14     3525.90    120.59 o 
   1   1   8     1186.62     1011.54     35.40 o 
   2   1   8     1810.86     1703.09     56.45 o 
   3   1   8      250.40     1126.62    155.52 o 
   4   1   8      994.71      962.08     64.30 o 
   5   1   8     3517.82     3646.58    242.37 o 
   6   1   8      396.05      538.66     50.39 o 
   7   1   8     1106.53     1231.84     93.15 o 
   8   1   8      530.29      570.41     38.71 o 
   9   1   8      221.71      254.01     27.10 o 
  10   1   8      242.91      273.16     30.95 o 
  11   1   8       63.73       94.33     47.13 o 
  12   1   8      159.01       94.89     45.17 o 
  13   1   8      345.14      319.46     70.40 o 
  14   1   8       15.33       -3.55     46.60 o 
  15   1   8        4.93       50.19    110.17 o 
  16   1   8       45.77      101.37     56.57 o 
  17   1   8      110.27      183.62     72.23 o 
 -17   2   8       30.43       78.34     69.77 o 
 -16   2   8       64.30       31.48    139.55 o 
 -15   2   8        3.73      -31.81     35.99 o 
 -14   2   8       11.58      -20.68     33.50 o 
 -13   2   8       16.06      -13.05     34.14 o 
 -12   2   8      111.78      112.35     44.66 o 
 -11   2   8      206.15      211.46     37.14 o 
 -10   2   8       16.83        8.25     35.26 o 
  -9   2   8      206.32       65.84     71.62 o 
  -8   2   8     1921.60     2287.71    163.15 o 
  -7   2   8       92.75      101.71     22.19 o 
  -6   2   8     2097.98     1735.84    103.07 o 
  -5   2   8      458.89      415.64     37.43 o 
  -4   2   8     2861.76     2613.46    131.48 o 
  -3   2   8     3229.56     3235.74    144.12 o 
  -2   2   8     8414.30     6932.68    219.23 o 
  -1   2   8     2068.97     2118.64     67.87 o 
   0   2   8    17340.28    14212.38    446.35 o 
   1   2   8     2163.52     2237.94     71.31 o 
   2   2   8     7936.04     6834.64    237.60 o 
   3   2   8     3287.26     3358.69    227.69 o 
   4   2   8     2897.74     2468.76    308.61 o 
   5   2   8      493.53      521.82     49.00 o 
   6   2   8     2117.79     1758.98    298.88 o 
   7   2   8      111.62      104.86     35.10 o 
   8   2   8     1922.37     2140.99    112.67 o 
   9   2   8      217.66      139.55     35.66 o 
  10   2   8       46.03       57.11     34.91 o 
  11   2   8      224.34      219.76     45.92 o 
  12   2   8      111.29      116.77     45.00 o 
  13   2   8       18.02       25.96     44.20 o 
  14   2   8        8.55       19.19     74.06 o 
  15   2   8        4.55       26.66     50.80 o 
  16   2   8       60.37       63.72     57.18 o 
  17   2   8       27.68       55.08     66.10 o 
 -16   3   8       22.03      -27.41     41.24 o 
 -15   3   8       23.45       -2.81     36.42 o 
 -14   3   8        0.45      -47.76     47.76 o 
 -13   3   8       90.61       49.22     42.76 o 
 -12   3   8      143.32      125.33     88.19 o 
 -11   3   8      239.87      228.46     33.77 o 
 -10   3   8      195.05      208.54    145.08 o 
  -9   3   8      851.52      791.42     78.41 o 
  -8   3   8     1947.80     1870.62    141.06 o 
  -7   3   8     1157.38     1049.87    126.86 o 
  -6   3   8      178.72      128.98     30.11 o 
  -5   3   8     1408.77     2016.16    101.74 o 
  -4   3   8     1180.88     1252.89     57.27 o 
  -3   3   8      649.75      557.94     40.69 o 
  -2   3   8     3174.79     3102.85    103.31 o 
  -1   3   8    10847.57    10961.48    383.04 o 
   0   3   8     3093.85     2746.73     92.65 o 
   1   3   8    10894.48    10586.89    355.68 o 
   2   3   8     3319.42     3332.78    117.11 o 
   3   3   8      717.21      785.51     55.15 o 
   4   3   8     1154.27     1278.44     81.23 o 
   5   3   8     1380.71     1778.65    125.06 o 
   6   3   8      193.59      147.00     27.69 o 
   7   3   8     1150.89     1003.14    125.02 o 
   8   3   8     1983.50     1845.07    153.34 o 
   9   3   8      884.67      773.73     67.60 o 
  10   3   8      196.16      219.30     52.03 o 
  11   3   8      210.76      202.86     45.59 o 
  12   3   8      131.00       88.96     44.65 o 
  13   3   8       89.15      132.24    134.66 o 
  14   3   8        0.58       14.21     69.77 o 
  15   3   8       19.18       57.10     68.55 o 
  16   3   8       18.91       29.93     55.12 o 
 -16   4   8        1.87      -39.24     39.24 o 
 -15   4   8        1.16      -58.95     58.95 o 
 -14   4   8       45.02       57.47     35.20 o 
 -13   4   8       20.49       51.59     32.79 o 
 -12   4   8       54.00       20.02     29.86 o 
 -11   4   8       41.11      100.43     43.15 o 
 -10   4   8       34.94       27.73     38.60 o 
  -9   4   8       33.67      -32.82     32.82 o 
  -8   4   8     2244.20     2736.37    156.14 o 
  -7   4   8      217.42      915.82    143.25 o 
  -6   4   8     4407.68     4389.27    187.44 o 
  -5   4   8      159.74      174.74     19.09 o 
  -4   4   8       60.50       84.26     13.05 o 
  -3   4   8      451.70      491.16     30.13 o 
  -2   4   8     7896.41     6490.58    224.43 o 
  -1   4   8      925.50      815.63     40.74 o 
   0   4   8    38981.39    39007.61   1171.63 o 
   1   4   8      910.16      832.64     42.98 o 
   2   4   8     7896.07     6636.92    241.43 o 
   3   4   8      367.04      427.55     37.99 o 
   4   4   8       67.84       62.41     19.66 o 
   5   4   8      140.46      120.33     25.01 o 
   6   4   8     4444.99     4365.27    270.74 o 
   7   4   8      251.07      527.72    123.67 o 
   8   4   8     2182.20     2430.71    307.33 o 
   9   4   8       47.83       39.91     32.21 o 
  10   4   8       39.69       28.35     71.61 o 
  11   4   8       30.01       30.54    100.38 o 
  12   4   8       52.73       26.21     52.02 o 
  13   4   8       25.93      -14.97     45.29 o 
  14   4   8       49.91       46.40     47.80 o 
  15   4   8        1.92      -52.31     65.49 o 
  16   4   8        2.75       50.28     55.90 o 
 -16   5   8        4.91      -43.99     43.99 o 
 -15   5   8        3.88        2.12     40.76 o 
 -14   5   8       13.82       41.77     33.91 o 
 -13   5   8       34.53       75.22     33.38 o 
 -12   5   8       65.30       69.66     31.08 o 
 -11   5   8      137.95      122.50     82.63 o 
 -10   5   8      132.98       92.87     41.65 o 
  -9   5   8      178.13      224.79     77.74 o 
  -8   5   8      128.51      177.90     31.80 o 
  -7   5   8     1773.60     1484.62    100.57 o 
  -6   5   8      872.88      898.71     76.76 o 
  -5   5   8     1619.41     1732.47     79.74 o 
  -4   5   8     1076.39      825.27     38.96 o 
  -3   5   8       47.98       72.77     14.88 o 
  -2   5   8     2481.74     2061.35     90.07 o 
  -1   5   8    15089.51    16515.46    646.32 o 
   0   5   8     1388.76     1530.34     58.60 o 
   1   5   8    15109.18    16302.23    590.51 o 
   2   5   8     2579.91     2195.60     82.64 o 
   3   5   8       38.15       78.22     69.16 o 
   4   5   8      993.81      812.24     59.33 o 
   5   5   8     1647.29     1620.29    174.78 o 
   6   5   8      789.37      829.69     64.40 o 
   7   5   8     1748.17     1392.57    209.10 o 
   8   5   8      157.47      108.38     34.04 o 
   9   5   8      267.79      329.88     56.93 o 
  10   5   8      122.96       58.83     37.41 o 
  11   5   8      127.63      137.02     43.13 o 
  12   5   8       55.30       39.23     42.99 o 
  13   5   8       31.06        9.22     74.06 o 
  14   5   8       16.48       -1.10     45.76 o 
  15   5   8        3.29       16.58     97.93 o 
  16   5   8        5.43      -22.03     59.98 o 
 -16   6   8        7.09      -43.76     72.78 o 
 -15   6   8       10.74        9.47     37.54 o 
 -14   6   8       25.34       68.30     36.13 o 
 -13   6   8       25.73        6.21     43.59 o 
 -12   6   8        3.75       57.97     45.57 o 
 -11   6   8        8.48       56.46     45.90 o 
 -10   6   8        1.47        0.76     72.22 o 
  -9   6   8      265.20      210.71     45.53 o 
  -8   6   8     1031.57     1238.57     87.49 o 
  -7   6   8       38.62       56.38     28.08 o 
  -6   6   8     2621.38     2762.83    120.70 o 
  -5   6   8      338.13      348.43     38.23 o 
  -4   6   8      354.93      476.98     28.21 o 
  -3   6   8     4526.63     4863.56    188.81 o 
  -2   6   8     4206.86     3928.82    157.87 o 
  -1   6   8     3202.95     3405.82    129.29 o 
   0   6   8     5273.56     4185.10    154.64 o 
   1   6   8     3234.20     3373.13    125.65 o 
   2   6   8     4163.79     3728.54    151.30 o 
   3   6   8     4398.66     4541.13    203.02 o 
   4   6   8      377.01      426.28     40.42 o 
   5   6   8      357.32      455.20     41.51 o 
   6   6   8     2567.69     2525.98    246.12 o 
   7   6   8       52.59       48.79     27.66 o 
   8   6   8     1082.12     1322.51    207.09 o 
   9   6   8      230.48      190.64     41.29 o 
  10   6   8       10.00       21.40     36.31 o 
  11   6   8        5.43      -23.60     37.66 o 
  12   6   8        6.28       23.54     42.84 o 
  13   6   8       32.82        6.31     54.47 o 
  14   6   8       27.18       29.86     56.92 o 
  15   6   8       13.41        0.72     50.07 o 
  16   6   8        3.11       -9.79     61.20 o 
 -15   7   8       24.13      -43.63     77.51 o 
 -14   7   8       59.66       32.52     86.11 o 
 -13   7   8        8.09       43.32     31.94 o 
 -12   7   8       32.63       -0.94     47.27 o 
 -11   7   8       54.84      104.75     61.82 o 
 -10   7   8      186.88      195.56     83.25 o 
  -9   7   8       89.04      154.69     35.75 o 
  -8   7   8      923.51      989.49     86.44 o 
  -7   7   8      773.17      671.52     61.86 o 
  -6   7   8     1009.06      986.64     52.55 o 
  -5   7   8      871.90      793.93     47.93 o 
  -4   7   8     1633.48     1704.19     70.07 o 
  -3   7   8      250.60      297.94     25.27 o 
  -2   7   8     6369.61     5593.57    206.51 o 
  -1   7   8     4135.70     4264.00    161.96 o 
   0   7   8     8038.76     8268.75    296.45 o 
   1   7   8     4289.31     4318.04    157.70 o 
   2   7   8     6279.14     5465.73    201.28 o 
   3   7   8      309.81      362.81     26.81 o 
   4   7   8     1529.75     1639.36    105.80 o 
   5   7   8      874.73      737.89     61.87 o 
   6   7   8      972.19     1009.76     81.48 o 
   7   7   8      820.18      778.57     75.34 o 
   8   7   8      863.35      838.63     74.00 o 
   9   7   8       59.03       42.01     34.16 o 
  10   7   8      176.95      125.03     41.45 o 
  11   7   8       49.86       51.94     42.20 o 
  12   7   8       23.34       19.99     52.64 o 
  13   7   8       10.10        1.53     44.57 o 
  14   7   8       52.86       97.06     53.44 o 
  15   7   8       17.34      -52.64     52.64 o 
 -15   8   8       43.96       -2.25    153.01 o 
 -14   8   8       16.98       19.18     35.36 o 
 -13   8   8        8.19       29.40     43.86 o 
 -12   8   8       32.98      -27.54     45.29 o 
 -11   8   8      111.37      135.34     67.94 o 
 -10   8   8       86.56      124.17     43.43 o 
  -9   8   8       99.26      111.51     44.41 o 
  -8   8   8     1245.40     1350.90     88.60 o 
  -7   8   8       11.18       51.42     56.72 o 
  -6   8   8     1567.83     1644.83     76.53 o 
  -5   8   8      481.88      533.71     57.98 o 
  -4   8   8      132.67      128.18     19.40 o 
  -3   8   8     1106.70     1193.12     51.84 o 
  -2   8   8     1955.39     2057.70     89.65 o 
  -1   8   8     1664.80     1753.89     93.50 o 
   0   8   8     4060.07     3788.64    154.50 o 
   1   8   8     1643.49     1732.39     68.36 o 
   2   8   8     1950.54     2015.84     95.19 o 
   3   8   8      975.44     1017.40     57.95 o 
   4   8   8      139.11      133.32     21.00 o 
   5   8   8      425.93      401.13     54.49 o 
   6   8   8     1658.56     1752.00    195.56 o 
   7   8   8       18.51       29.87     49.58 o 
   8   8   8     1140.39     1043.63    166.64 o 
   9   8   8       84.61       71.82     37.99 o 
  10   8   8       92.45       69.34     40.10 o 
  11   8   8      105.84       69.19     53.25 o 
  12   8   8       36.87       73.48     72.22 o 
  13   8   8        4.41      -42.78    107.72 o 
  14   8   8       17.54       25.48     50.78 o 
  15   8   8       43.26       -3.67     59.98 o 
 -14   9   8       80.61       11.70    125.47 o 
 -13   9   8        1.86        4.96     69.16 o 
 -12   9   8       50.74       35.91     47.27 o 
 -11   9   8       22.69       83.24     45.81 o 
 -10   9   8       63.48       68.72     42.85 o 
  -9   9   8      441.16      567.72     89.37 o 
  -8   9   8      543.47      574.31     73.62 o 
  -7   9   8      293.99      274.48     41.35 o 
  -6   9   8       74.22       92.42     32.69 o 
  -5   9   8      194.73      191.91     25.92 o 
  -4   9   8      139.76      121.06     20.18 o 
  -3   9   8      567.03      666.33     40.50 o 
  -2   9   8     1011.57      920.54     49.10 o 
  -1   9   8      620.77      582.38     47.54 o 
   0   9   8      264.75      250.23     24.11 o 
   1   9   8      687.56      633.20     37.76 o 
   2   9   8      975.72      907.65     68.41 o 
   3   9   8      573.28      629.68     71.56 o 
   4   9   8      161.63      168.03     25.18 o 
   5   9   8      233.17      210.11     34.54 o 
   6   9   8       48.82       59.93     30.45 o 
   7   9   8      312.52      317.46     80.20 o 
   8   9   8      527.06      541.76    101.03 o 
   9   9   8      402.30      453.46     58.58 o 
  10   9   8       66.06       85.24     53.86 o 
  11   9   8       21.53       21.66     42.02 o 
  12   9   8       38.86      111.77     49.78 o 
  13   9   8        1.17        0.85     97.93 o 
  14   9   8       73.79       51.41     61.21 o 
 -14  10   8        3.79       17.31     50.98 o 
 -13  10   8       50.31      -59.98    146.89 o 
 -12  10   8       30.39       21.20     48.03 o 
 -11  10   8       37.90       34.38     44.23 o 
 -10  10   8       42.61       61.10     42.02 o 
  -9  10   8       36.35       37.62     33.34 o 
  -8  10   8      731.88      831.74     72.13 o 
  -7  10   8        1.41       49.74     61.89 o 
  -6  10   8      353.26      424.88     42.71 o 
  -5  10   8      677.28      657.03     83.02 o 
  -4  10   8      148.21      163.55     26.47 o 
  -3  10   8      631.18      619.29     39.65 o 
  -2  10   8      242.07      265.55     29.10 o 
  -1  10   8     1133.10     1086.46     64.03 o 
   0  10   8      932.54     1256.33     63.45 o 
   1  10   8     1041.86     1037.18     68.55 o 
   2  10   8      282.32      285.01     87.54 o 
   3  10   8      628.78      579.90     55.73 o 
   4  10   8      147.94      160.06     24.61 o 
   5  10   8      816.54      831.60     50.57 o 
   6  10   8      396.52      387.62     48.44 o 
   7  10   8        4.18       -6.17     39.78 o 
   8  10   8      676.58      721.71    160.44 o 
   9  10   8       26.96       47.35     37.82 o 
  10  10   8       36.67       11.21     40.62 o 
  11  10   8       48.88       36.20     46.23 o 
  12  10   8       33.40       74.49     57.53 o 
  13  10   8       59.62       83.53     53.91 o 
  14  10   8        3.75      -28.15     59.98 o 
 -13  11   8        8.40     -130.98    143.22 o 
 -12  11   8       14.04      -17.14    127.30 o 
 -11  11   8       44.69       83.24    112.62 o 
 -10  11   8       37.65       53.67     41.11 o 
  -9  11   8       60.11       71.71     36.18 o 
  -8  11   8      167.95      223.77     39.80 o 
  -7  11   8      364.58      395.32     35.92 o 
  -6  11   8       54.54       54.96     31.24 o 
  -5  11   8       78.61      127.23     54.04 o 
  -4  11   8      451.18      450.62     39.27 o 
  -3  11   8       60.53       87.88     22.53 o 
  -2  11   8     1579.78     1657.76     78.80 o 
  -1  11   8      198.56      190.75     25.93 o 
   0  11   8      276.88      270.84     28.45 o 
   1  11   8      249.64      237.63     34.86 o 
   2  11   8     1564.76     1758.50    111.02 o 
   3  11   8       74.40       71.92     67.33 o 
   4  11   8      547.97      508.68     52.84 o 
   5  11   8       77.58       41.30     23.58 o 
   6  11   8       83.41      107.76     36.89 o 
   7  11   8      320.24      341.33     51.46 o 
   8  11   8      149.68      178.84     44.43 o 
   9  11   8       59.65       42.24     43.61 o 
  10  11   8       44.24       63.39     44.30 o 
  11  11   8       50.23       58.71     48.01 o 
  12  11   8       21.55       46.80     48.81 o 
  13  11   8        7.03      -13.46     59.98 o 
 -12  12   8        7.61     -115.06    115.06 o 
 -11  12   8       21.50       25.71    106.50 o 
 -10  12   8       55.54       12.24     90.58 o 
  -9  12   8       26.08       56.48     42.66 o 
  -8  12   8      239.08      210.25     41.42 o 
  -7  12   8        1.52       26.69     24.36 o 
  -6  12   8      413.99      484.85     42.58 o 
  -5  12   8      813.60      718.28     46.62 o 
  -4  12   8      171.79      136.51     25.58 o 
  -3  12   8      954.56      935.18     53.59 o 
  -2  12   8      626.60      669.88     41.91 o 
  -1  12   8      812.03      827.40     50.17 o 
   0  12   8      962.99     1048.35     72.04 o 
   1  12   8      749.71      743.29     59.94 o 
   2  12   8      616.07      657.71     63.68 o 
   3  12   8      970.87      903.97     76.12 o 
   4  12   8      191.14      210.13     39.83 o 
   5  12   8      866.02      791.93     67.95 o 
   6  12   8      415.22      488.05     61.84 o 
   7  12   8        3.40      -34.53     34.53 o 
   8  12   8      230.04      164.76     45.96 o 
   9  12   8       20.78       39.26     42.47 o 
  10  12   8       57.24       96.42     48.68 o 
  11  12   8       26.36       33.88     48.56 o 
  12  12   8       10.10       22.03     59.98 o 
 -11  13   8       26.99       66.10    105.27 o 
 -10  13   8       13.46       26.99     65.36 o 
  -9  13   8      108.88       81.47     70.39 o 
  -8  13   8       65.42      114.56     59.60 o 
  -7  13   8       79.61       76.25     63.68 o 
  -6  13   8      410.89      364.43     46.29 o 
  -5  13   8        5.34      -20.92     27.76 o 
  -4  13   8      824.71      950.35     79.54 o 
  -3  13   8       51.33       56.20     22.49 o 
  -2  13   8      284.92      334.34     31.33 o 
  -1  13   8      346.20      317.62     33.63 o 
   0  13   8      225.06      243.76     39.93 o 
   1  13   8      337.87      362.58     52.49 o 
   2  13   8      297.63      282.56     48.97 o 
   3  13   8       50.70       48.20     35.63 o 
   4  13   8      808.56      853.63     76.86 o 
   5  13   8        9.50       21.68     34.03 o 
   6  13   8      381.94      314.25     48.70 o 
   7  13   8       85.85      143.35     40.51 o 
   8  13   8       58.28       31.83     97.93 o 
   9  13   8      112.22      120.55     48.39 o 
  10  13   8       14.09      -26.61     46.49 o 
  11  13   8       23.62      -34.27     57.53 o 
  12  13   8        1.24      -58.76     58.76 o 
 -10  14   8       34.37       79.57    104.05 o 
  -9  14   8       12.57      -60.27     60.65 o 
  -8  14   8      120.35       42.92     78.96 o 
  -7  14   8       45.11       51.38     58.23 o 
  -6  14   8       78.53       62.30     33.51 o 
  -5  14   8      438.04      485.91     68.16 o 
  -4  14   8        8.51       -2.74     27.53 o 
  -3  14   8      981.27      893.52     80.53 o 
  -2  14   8      159.77      182.80     33.03 o 
  -1  14   8       52.54       17.69     56.81 o 
   0  14   8      582.78      785.51    102.95 o 
   1  14   8       55.36       40.02     59.05 o 
   2  14   8      154.36      196.30     44.49 o 
   3  14   8      949.49     1020.44     84.13 o 
   4  14   8       13.82       44.79     36.43 o 
   5  14   8      446.98      524.59     61.22 o 
   6  14   8       90.21       87.10     40.27 o 
   7  14   8       38.66        7.10     36.43 o 
   8  14   8      123.74      133.19     90.59 o 
  -9  15   8        2.96      -13.46    101.60 o 
  -8  15   8       40.82       78.69     61.37 o 
  -7  15   8       46.39       58.15     62.43 o 
  -6  15   8      292.28      223.96     66.06 o 
  -5  15   8       20.79        9.02     50.21 o 
  -4  15   8      247.09      237.67     39.46 o 
  -3  15   8        6.67       38.69     40.79 o 
  -2  15   8      283.40      281.79     54.51 o 
  -1  15   8       88.66      114.59     65.36 o 
   0  15   8       75.89       67.73     63.20 o 
   1  15   8       86.21      164.01     67.90 o 
   2  15   8      281.39      362.40    118.76 o 
   3  15   8        8.55       24.48     96.70 o 
   4  15   8      246.12      288.93    116.31 o 
   5  15   8       24.20       72.22    105.27 o 
   6  15   8      273.75      265.67    123.65 o 
   7  15   8       44.88       88.14    112.62 o 
  -6  16   8      142.35      179.95    111.40 o 
  -5  16   8      185.20      303.61    116.30 o 
  -4  16   8       49.05        4.20     48.75 o 
  -3  16   8      190.82      206.81     62.71 o 
  -2  16   8       95.10      129.52     54.79 o 
  -1  16   8       68.99      111.51     68.32 o 
   0  16   8      204.54      229.28     75.30 o 
   1  16   8       64.14       62.57     68.78 o 
   2  16   8       87.87      124.86    111.40 o 
   3  16   8      183.00      337.89    126.09 o 
   4  16   8       57.51      113.84    110.17 o 
   5  16   8      179.13      350.13    133.44 o 
  -1  17   8       32.15       68.55    110.17 o 
   0  17   8      160.73      250.96    123.64 o 
   1  17   8       27.69      157.91    117.51 o 
   2  17   8       52.13      -24.48    110.17 o 
   3  17   8       18.47       90.58    117.51 o 
   1   0   9       99.33      222.82     13.47 o 
   2   0   9      406.07      346.76     28.85 o 
   3   0   9      383.46      479.17     55.49 o 
   4   0   9     3262.93     2782.39    134.27 o 
   5   0   9     3688.04     2647.92    160.95 o 
   6   0   9      698.18      659.12    164.78 o 
   7   0   9      821.44      692.61     90.06 o 
   8   0   9      159.26     1125.11    186.09 o 
   9   0   9      233.73      179.36     40.31 o 
  10   0   9     2578.70     2836.31    146.60 o 
  11   0   9      450.28      678.84     52.63 o 
  12   0   9      452.23      377.99    121.23 o 
  13   0   9        9.86      247.26    172.59 o 
  14   0   9        0.93      -12.80     46.97 o 
  15   0   9      230.55      220.40     61.27 o 
  16   0   9        5.09      -53.80     53.80 o 
 -16   1   9       25.43      -27.62     56.03 o 
 -15   1   9       20.37      -15.25     51.54 o 
 -14   1   9      459.18      108.98    175.10 o 
 -13   1   9      116.75      103.58     50.12 o 
 -12   1   9       80.12      131.54     32.75 o 
 -11   1   9      552.44      580.04    124.30 o 
 -10   1   9       42.22       89.62     53.15 o 
  -9   1   9      121.46      136.97     37.28 o 
  -8   1   9     3208.33     3247.68    248.12 o 
  -7   1   9      737.31      769.37     72.28 o 
  -6   1   9     1096.36     1239.15     88.14 o 
  -5   1   9     1325.70     1297.26     71.74 o 
  -4   1   9      253.31      909.82    132.25 o 
  -3   1   9      598.31      659.50     43.97 o 
  -2   1   9       26.20      117.23     77.12 o 
  -1   1   9     1276.44     1442.97     59.46 o 
   0   1   9      189.52      205.09     13.18 o 
   1   1   9     1247.98     1426.28     51.03 o 
   2   1   9       18.87       88.00    111.39 o 
   3   1   9      623.10      638.50     27.61 o 
   4   1   9      285.60      759.24    121.23 o 
   5   1   9     1250.77     1308.30    100.54 o 
   6   1   9     1165.44     1307.00    143.43 o 
   7   1   9      766.57      760.82     71.06 o 
   8   1   9     3199.73     3379.17    368.49 o 
   9   1   9      128.01      142.89     38.75 o 
  10   1   9       52.90      143.54     39.70 o 
  11   1   9      509.94      436.60    130.42 o 
  12   1   9       73.56       95.16     57.53 o 
  13   1   9      110.17      173.04     49.86 o 
  14   1   9      448.84        3.67    156.73 o 
  15   1   9       29.18       26.44     50.19 o 
  16   1   9       26.29       75.53     55.78 o 
 -16   2   9       17.13      -74.02     89.36 o 
 -15   2   9      104.70       81.27    133.43 o 
 -14   2   9      104.75      114.50     38.01 o 
 -13   2   9      363.20      457.95    123.23 o 
 -12   2   9      343.35      382.69     87.86 o 
 -11   2   9      706.34      841.21     57.36 o 
 -10   2   9      335.11      443.66    230.20 o 
  -9   2   9      237.55      144.18    105.29 o 
  -8   2   9       85.90      681.87    140.78 o 
  -7   2   9     2253.34     2005.32    135.78 o 
  -6   2   9     1801.74     1804.67     99.02 o 
  -5   2   9      537.85      490.17     29.62 o 
  -4   2   9     3229.75     2602.79    117.58 o 
  -3   2   9     4446.59     3808.07    192.59 o 
  -2   2   9     2051.15     1742.88     55.25 o 
  -1   2   9     1536.65     1846.17     58.93 o 
   0   2   9      713.11      914.82     33.22 o 
   1   2   9     1552.73     1882.49     61.87 o 
   2   2   9     1922.69     1687.62     63.22 o 
   3   2   9     4605.50     4139.42    143.95 o 
   4   2   9     3258.05     2688.27    157.36 o 
   5   2   9      474.86      456.54     44.81 o 
   6   2   9     1829.21     1710.20    132.50 o 
   7   2   9     2284.67     2201.26    134.52 o 
   8   2   9       84.88      177.56     99.77 o 
   9   2   9      247.44      211.79     40.21 o 
  10   2   9      330.95      449.26    108.98 o 
  11   2   9      670.75      756.38    255.98 o 
  12   2   9      328.58      415.84    193.45 o 
  13   2   9      345.28      302.38    175.70 o 
  14   2   9      111.60       40.15     48.66 o 
  15   2   9      105.10      105.29    112.01 o 
  16   2   9       20.18       37.64     68.55 o 
 -16   3   9        0.67      -65.08    110.78 o 
 -15   3   9       58.64       50.78     40.02 o 
 -14   3   9      312.22      406.26    119.71 o 
 -13   3   9       78.60       71.27     61.39 o 
 -12   3   9      337.94      342.68     80.84 o 
 -11   3   9       57.12       70.27     43.22 o 
 -10   3   9       87.17       44.04     38.86 o 
  -9   3   9       19.04      727.11    160.36 o 
  -8   3   9     1746.31     2141.34    400.39 o 
  -7   3   9      920.82      959.43     84.55 o 
  -6   3   9     2091.99     1700.86     76.57 o 
  -5   3   9     1994.19     2206.50     93.85 o 
  -4   3   9      600.54      789.20     42.28 o 
  -3   3   9        3.77       26.42     16.99 o 
  -2   3   9     1063.51     1116.26     61.58 o 
  -1   3   9     1466.81     1284.90     45.62 o 
   0   3   9     3364.44     3111.90     99.55 o 
   1   3   9     1504.87     1355.66     46.25 o 
   2   3   9     1065.97     1073.00     38.10 o 
   3   3   9       10.35       27.34     24.48 o 
   4   3   9      507.16      687.95     55.60 o 
   5   3   9     2008.51     2223.17    134.72 o 
   6   3   9     2120.27     1695.39    110.04 o 
   7   3   9      896.82      905.49     82.09 o 
   8   3   9     1770.67     2263.85    347.66 o 
   9   3   9       16.32      318.26    126.08 o 
  10   3   9       70.35       87.15     38.07 o 
  11   3   9       38.31       71.79     41.46 o 
  12   3   9      336.78      277.04    110.20 o 
  13   3   9       85.74      107.49     48.24 o 
  14   3   9      310.01      269.41    118.76 o 
  15   3   9       64.87       79.61     53.80 o 
  16   3   9        0.51       41.06    119.35 o 
 -16   4   9        6.52      -15.35     47.18 o 
 -15   4   9        5.02      -22.52     44.55 o 
 -14   4   9       83.07       56.82     35.11 o 
 -13   4   9      173.32      248.78     65.27 o 
 -12   4   9      132.03       59.83     64.38 o 
 -11   4   9      941.84     1174.82    101.68 o 
 -10   4   9      127.28       96.71     44.07 o 
  -9   4   9       65.43       35.02     36.28 o 
  -7   4   9     1854.47     1891.96    107.26 o 
  -6   4   9     2234.46     2230.22    106.25 o 
  -5   4   9     3597.91     3185.56    133.95 o 
  -4   4   9     1226.51     1069.87     68.60 o 
  -3   4   9     1077.20     1169.04     43.43 o 
  -2   4   9     1095.16     1116.82     41.39 o 
  -1   4   9     1884.11     2224.63     69.84 o 
   0   4   9      104.22      125.01     12.41 o 
   1   4   9     1921.10     2206.59     76.76 o 
   2   4   9     1146.91     1151.33     47.62 o 
   3   4   9     1156.83     1254.27     59.11 o 
   4   4   9     1241.45      944.02     84.60 o 
   5   4   9     3727.18     3438.84    192.36 o 
   6   4   9     2199.86     2328.71    265.69 o 
   7   4   9     1838.91     1832.20    122.11 o 
   8   4   9      234.80      504.44    124.88 o 
   9   4   9       70.01       81.70     34.63 o 
  10   4   9      112.56       96.67     39.14 o 
  11   4   9      923.21      982.58    170.89 o 
  12   4   9      139.01       98.85     47.54 o 
  13   4   9      176.11      258.76     86.31 o 
  14   4   9       88.76       47.10     66.72 o 
  15   4   9        7.36      143.55     98.54 o 
  16   4   9        7.28      -56.31     56.31 o 
 -16   5   9        2.07      -23.69     41.65 o 
 -15   5   9       16.70       19.46     38.81 o 
 -14   5   9      157.51      122.54     64.61 o 
 -13   5   9       28.69       11.30     31.46 o 
 -12   5   9      172.60       89.88    124.26 o 
 -11   5   9       43.05       62.06     43.25 o 
 -10   5   9       85.90      102.21     43.12 o 
  -9   5   9      774.18      635.75     72.27 o 
  -8   5   9     1787.79     1737.17    125.61 o 
  -7   5   9      754.89      790.64    116.99 o 
  -6   5   9     1624.01     1539.10     72.19 o 
  -5   5   9     1459.95     1451.80     73.92 o 
  -4   5   9      161.58      112.45     16.12 o 
  -3   5   9     1117.47      999.70     37.53 o 
  -2   5   9     1798.75     1528.80     67.31 o 
  -1   5   9      429.71      517.27     45.79 o 
   0   5   9      459.60      422.44     22.72 o 
   1   5   9      494.73      455.21     25.11 o 
   2   5   9     1997.32     1675.67     63.80 o 
   3   5   9      923.83      804.88     48.06 o 
   4   5   9      255.67      193.25     43.47 o 
   5   5   9     1405.70     1538.51    102.38 o 
   6   5   9     1647.81     1529.71    102.70 o 
   7   5   9      722.14      786.56    226.01 o 
   8   5   9     1818.47     1892.75    122.73 o 
   9   5   9      724.44      569.29    132.29 o 
  10   5   9       75.30      191.50     85.69 o 
  11   5   9       43.79       34.28     41.15 o 
  12   5   9      163.26      195.52    140.79 o 
  13   5   9       30.98       21.04     44.68 o 
  14   5   9      172.16      180.10     56.06 o 
  15   5   9       19.22       37.89     71.00 o 
  16   5   9        0.97      -40.39     58.76 o 
 -16   6   9       23.66       33.28     44.52 o 
 -15   6   9        0.69        5.26     37.71 o 
 -14   6   9       49.01       28.73     50.63 o 
 -13   6   9      139.25      140.17     84.98 o 
 -12   6   9       46.53       50.15     62.43 o 
 -11   6   9      706.59      706.43    382.13 o 
 -10   6   9      300.80      293.21    138.35 o 
  -9   6   9      121.14      222.63     45.76 o 
  -8   6   9      553.95      538.50     59.26 o 
  -7   6   9     1363.90     1478.41     69.91 o 
  -6   6   9     1146.04     1011.70     58.32 o 
  -5   6   9     1526.54     1488.80     70.34 o 
  -4   6   9     2547.60     2484.79    107.42 o 
  -3   6   9      572.44      650.90     38.46 o 
  -2   6   9     7792.17     8446.33    322.48 o 
  -1   6   9     2080.72     2313.42     94.48 o 
   0   6   9      461.67      782.65    110.23 o 
   1   6   9     2278.88     2494.80     92.20 o 
   2   6   9     7564.12     8007.07    294.00 o 
   3   6   9      714.96      800.30     47.58 o 
   4   6   9     2583.44     2622.08    152.64 o 
   5   6   9     1528.79     1500.09     99.38 o 
   6   6   9     1089.51     1084.20     78.42 o 
   7   6   9     1350.56     1462.68    100.76 o 
   8   6   9      537.66      479.96     54.43 o 
   9   6   9      106.24      121.95     40.43 o 
  10   6   9      290.66      323.00     51.89 o 
  11   6   9      678.04      557.04     67.97 o 
  12   6   9       54.35      -34.76     42.02 o 
  13   6   9      141.77      100.59     49.46 o 
  14   6   9       47.01       86.68     51.95 o 
  15   6   9        0.18       32.62     53.19 o 
  16   6   9       26.60        9.79     62.43 o 
 -15   7   9       33.96       18.79    110.40 o 
 -14   7   9       96.70       94.61     38.94 o 
 -13   7   9       88.63       53.47     37.02 o 
 -12   7   9      290.84      284.42    164.67 o 
 -11   7   9       55.07       61.78     45.17 o 
 -10   7   9       48.08       95.07     59.98 o 
  -9   7   9      738.99      811.79    184.95 o 
  -8   7   9      474.38      598.06     59.35 o 
  -7   7   9       11.18       62.01     60.30 o 
  -6   7   9      340.23      327.31     30.81 o 
  -5   7   9     1013.34     1006.23     58.08 o 
  -4   7   9      197.43      208.19     68.41 o 
  -3   7   9     1034.09     1081.01     48.17 o 
  -2   7   9      276.05      279.99     21.97 o 
  -1   7   9     2426.27     2566.46    101.45 o 
   0   7   9      606.33      575.35     41.14 o 
   1   7   9     2519.75     2538.94     97.83 o 
   2   7   9      294.03      253.28     19.40 o 
   3   7   9      898.68      894.18     53.05 o 
   4   7   9      217.37      136.65     20.27 o 
   5   7   9      919.98     1087.09     76.07 o 
   6   7   9      309.72      243.92     37.74 o 
   7   7   9       23.73       32.73     33.05 o 
   8   7   9      506.25      588.06     78.99 o 
   9   7   9      726.30      782.56    159.23 o 
  10   7   9       53.21       92.42     41.68 o 
  11   7   9       35.68      -39.25     39.25 o 
  12   7   9      283.78      268.13     56.83 o 
  13   7   9       86.83       77.98     49.88 o 
  14   7   9       90.18       93.20     68.55 o 
  15   7   9       39.86       20.81     59.98 o 
 -15   8   9        8.30       18.91     39.70 o 
 -14   8   9       32.32      -46.31     72.37 o 
 -13   8   9       97.06       99.09     54.25 o 
 -12   8   9      124.02       73.80     83.24 o 
 -11   8   9      557.92      561.77    309.82 o 
 -10   8   9      278.06      204.52    131.00 o 
  -9   8   9       48.57       50.54     39.68 o 
  -8   8   9      107.62      150.50     34.77 o 
  -7   8   9     1319.83     1220.24     65.38 o 
  -6   8   9       92.90      136.46     23.80 o 
  -5   8   9     2662.75     2882.20    124.71 o 
  -4   8   9     2230.73     2310.91    109.20 o 
  -3   8   9      371.22      416.89     27.37 o 
  -2   8   9     1408.49     1284.36     57.56 o 
  -1   8   9      168.42      234.22     26.86 o 
   0   8   9       23.72       16.21     14.45 o 
   1   8   9      121.78      137.16     29.42 o 
   2   8   9     1406.18     1269.33     63.36 o 
   3   8   9      287.47      304.15     27.42 o 
   4   8   9     2195.53     2271.85    106.83 o 
   5   8   9     2799.81     2955.44    177.14 o 
   6   8   9       53.32       86.25     31.69 o 
   7   8   9     1342.83     1417.04     95.07 o 
   8   8   9      124.54      113.63     37.06 o 
   9   8   9       32.53       -1.22     35.88 o 
  10   8   9      283.73      218.59     47.96 o 
  11   8   9      539.49      495.13     63.94 o 
  12   8   9      132.60       40.77     46.30 o 
  13   8   9       92.93       73.06     52.66 o 
  14   8   9       29.47       59.84     78.95 o 
  15   8   9        4.98      -30.60     61.20 o 
 -14   9   9       33.62       12.52     80.14 o 
 -13   9   9       69.47        5.74     80.18 o 
 -12   9   9      103.34       71.97    104.67 o 
 -11   9   9      182.51      195.49    135.89 o 
 -10   9   9       44.26       32.57     41.10 o 
  -9   9   9      150.71      219.89     47.69 o 
  -8   9   9      574.04      572.91     85.11 o 
  -7   9   9      290.90      320.88     47.54 o 
  -6   9   9     1577.49     1486.57     85.74 o 
  -5   9   9      432.51      492.78     38.69 o 
  -4   9   9      384.57      444.45     34.96 o 
  -3   9   9      378.07      431.97     30.14 o 
  -2   9   9      540.52      594.80     38.18 o 
  -1   9   9       77.73       59.75     15.79 o 
   0   9   9        4.30       -4.81     16.05 o 
   1   9   9       47.51       35.35     18.97 o 
   2   9   9      620.77      623.00    108.40 o 
   3   9   9      440.67      427.15     36.43 o 
   4   9   9      471.64      536.46     36.45 o 
   5   9   9      360.70      388.41     34.78 o 
   6   9   9     1603.30     1575.10    103.12 o 
   7   9   9      242.14      244.36     42.82 o 
   8   9   9      633.24      636.68     63.95 o 
   9   9   9      162.75      126.59     42.70 o 
  10   9   9       37.96        6.03     59.37 o 
  11   9   9      179.65      145.35     49.16 o 
  12   9   9      111.48       64.56     48.59 o 
  13   9   9       57.13        8.57     56.31 o 
  14   9   9       30.76       66.10     63.65 o 
 -14  10   9       23.91      116.29     56.31 o 
 -13  10   9       60.82     -127.31    150.57 o 
 -12  10   9      148.33      121.74    165.27 o 
 -11  10   9      137.61       94.43     47.67 o 
 -10  10   9      164.53       83.07     94.26 o 
  -9  10   9       36.87      106.79     53.25 o 
  -8  10   9      130.35      124.97     37.05 o 
  -7  10   9      762.94      753.90     49.32 o 
  -6  10   9      379.23      475.83     54.72 o 
  -5  10   9      932.49     1025.01     60.95 o 
  -4  10   9     1220.49     1228.79     64.17 o 
  -3  10   9      961.23      844.42     47.42 o 
  -2  10   9      581.56      617.85     40.94 o 
  -1  10   9       41.96       51.67     25.44 o 
   0  10   9      549.91      595.25     39.53 o 
   1  10   9       62.73       43.16     20.85 o 
   2  10   9      615.54      707.68     67.98 o 
   3  10   9     1087.60      973.27     74.55 o 
   4  10   9     1272.66     1271.42     90.48 o 
   5  10   9      945.25      935.54     57.19 o 
   6  10   9      311.07      435.16     52.11 o 
   7  10   9      811.94      736.22     68.59 o 
   8  10   9      136.42      130.00     41.72 o 
   9  10   9       37.12       70.84     40.40 o 
  10  10   9      177.47      101.36     45.00 o 
  11  10   9      141.36      100.30     46.86 o 
  12  10   9      142.34      101.29     64.88 o 
  13  10   9       58.95       18.36     58.76 o 
  14  10   9       24.44      -50.19     61.20 o 
 -12  11   9       47.19     -133.43    133.43 o 
 -11  11   9       66.18       82.01     46.16 o 
 -10  11   9      111.97      155.68     44.31 o 
  -9  11   9      209.38      269.97     43.99 o 
  -8  11   9      345.47      353.31     71.41 o 
  -7  11   9       60.91       99.99     31.52 o 
  -6  11   9      357.10      380.22     36.04 o 
  -5  11   9      173.78      148.67     45.43 o 
  -4  11   9      244.01      318.86     60.24 o 
  -3  11   9      514.19      547.06     47.65 o 
  -2  11   9     1064.72     1176.62     71.56 o 
  -1  11   9      194.75      204.01     25.12 o 
   0  11   9      133.93      102.75     23.12 o 
   1  11   9      217.47      214.17     39.31 o 
   2  11   9     1202.45     1281.08     89.70 o 
   3  11   9      485.43      506.34     52.96 o 
   4  11   9      275.93      269.10     82.64 o 
   5  11   9      135.21      124.55     40.40 o 
   6  11   9      365.05      349.87     36.22 o 
   7  11   9       66.55       79.23     37.91 o 
   8  11   9      354.44      301.44     52.82 o 
   9  11   9      197.53      190.29     50.07 o 
  10  11   9      133.74      110.15     46.86 o 
  11  11   9       64.21      105.81     49.65 o 
  12  11   9       42.07       18.36     56.31 o 
  13  11   9       33.33       -4.90     61.20 o 
 -11  12   9       68.48      -57.53    105.27 o 
 -10  12   9       91.50       49.50     93.03 o 
  -9  12   9       50.78       81.93     38.85 o 
  -8  12   9      212.22      277.02     45.04 o 
  -7  12   9      243.27      301.88     35.70 o 
  -6  12   9      109.67      142.52     28.73 o 
  -5  12   9      253.39      275.52     34.11 o 
  -4  12   9      608.91      598.36     56.89 o 
  -3  12   9      151.77      177.03     34.16 o 
  -2  12   9      232.45      166.92     24.87 o 
  -1  12   9      606.52      601.35     43.60 o 
   0  12   9      167.23      123.29     33.82 o 
   1  12   9      570.33      526.45     57.47 o 
   2  12   9      243.71      219.33     58.77 o 
   3  12   9      157.71      160.95     39.09 o 
   4  12   9      563.98      531.71     58.81 o 
   5  12   9      266.47      317.94     74.07 o 
   6  12   9      124.13      171.40     41.11 o 
   7  12   9      243.05      256.08     45.88 o 
   8  12   9      212.29      216.79     49.66 o 
   9  12   9       51.67       39.25     43.68 o 
  10  12   9      101.76      183.55     52.41 o 
  11  12   9       68.61       68.55     57.53 o 
  12  12   9       39.61      -13.47     58.76 o 
 -10  13   9       80.75      102.83    101.60 o 
  -9  13   9       76.43      133.26     69.23 o 
  -8  13   9      110.39      149.72     40.98 o 
  -7  13   9       78.18       78.08     35.81 o 
  -6  13   9      152.57      150.18     43.77 o 
  -5  13   9       70.16       69.29     25.07 o 
  -4  13   9       49.44       72.28     30.76 o 
  -3  13   9      234.19      178.30     38.88 o 
  -2  13   9      552.08      551.19     39.42 o 
  -1  13   9       35.52       -4.86     20.73 o 
   0  13   9      434.48      398.64     46.57 o 
   1  13   9       17.71       33.45     60.59 o 
   2  13   9      545.75      568.48     60.76 o 
   3  13   9      212.26      222.16     43.21 o 
   4  13   9       47.04       60.03     36.10 o 
   5  13   9       54.45       12.77     34.10 o 
   6  13   9      164.87      125.52     41.11 o 
   7  13   9       78.27       84.78     39.25 o 
   8  13   9      119.49      177.41     61.82 o 
   9  13   9       69.96      182.39    107.72 o 
  10  13   9       92.83        9.79     56.31 o 
  11  13   9       35.51        1.22     55.08 o 
  -9  14   9       54.52       41.86    108.33 o 
  -8  14   9      102.18       91.51     60.88 o 
  -7  14   9       25.81       43.05     57.33 o 
  -6  14   9       68.10       81.44     35.17 o 
  -5  14   9      173.24      109.26     39.75 o 
  -4  14   9      189.68      191.38     37.10 o 
  -3  14   9      279.42      280.96     64.49 o 
  -2  14   9      132.46      103.26     31.71 o 
  -1  14   9      466.80      471.72     61.38 o 
   0  14   9      165.38      123.09     38.03 o 
   1  14   9      456.67      428.49     56.95 o 
   2  14   9      118.01      114.56     41.20 o 
   3  14   9      282.57      234.23     98.56 o 
   4  14   9      180.71      262.01     47.60 o 
   5  14   9      177.79      177.40     71.01 o 
   6  14   9       71.49       73.38     39.55 o 
   7  14   9       28.46       34.15     38.70 o 
   8  14   9      100.55      114.87     67.33 o 
   9  14   9       57.01      121.19     50.19 o 
  -9  15   9       32.74       39.17    102.82 o 
  -8  15   9       22.77      105.27    105.27 o 
  -7  15   9       44.63       63.93     58.87 o 
  -6  15   9        5.96      -11.41     55.55 o 
  -5  15   9        8.51       11.18     30.93 o 
  -4  15   9       22.90       25.10     29.46 o 
  -3  15   9       90.16       85.47     33.77 o 
  -2  15   9      283.36      329.86     67.03 o 
  -1  15   9       61.88       71.12     44.53 o 
   0  15   9      231.22      275.81     73.56 o 
   1  15   9       51.96       82.02     97.93 o 
   2  15   9      308.10      315.88    122.43 o 
   3  15   9       73.20       64.88    100.38 o 
   4  15   9       16.38       51.41    102.82 o 
   5  15   9        4.98       17.14    101.60 o 
   6  15   9        1.94        3.88     60.59 o 
   7  15   9       50.21       35.29     57.53 o 
   8  15   9       24.60        9.79     46.52 o 
   9  15   9       28.35       64.88     47.74 o 
  -5  16   9        9.66        2.45     96.70 o 
  -4  16   9       33.69       50.24     52.83 o 
  -3  16   9      151.23      149.60     57.04 o 
  -2  16   9       49.29       91.00     54.93 o 
  -1  16   9       90.81      125.27     57.35 o 
   0  16   9       27.70       50.31     67.25 o 
   1  16   9       88.20      178.72    111.40 o 
   2  16   9       52.40       11.02    106.50 o 
   3  16   9      135.90      222.80    119.97 o 
   4  16   9       28.46       29.38    110.17 o 
   5  16   9        9.84       78.34    111.39 o 
   0  17   9       43.50       48.96    108.94 o 
   1  17   9        0.71      184.83    121.18 o 
   2  17   9       27.66       40.39    113.84 o 
   0   0  10      103.39      124.50     25.19 o 
   1   0  10     1859.42     1539.85     51.94 o 
   2   0  10     3042.41     2605.63     89.24 o 
   3   0  10     3730.41     3209.00    106.23 o 
   5   0  10      650.10      924.33    164.77 o 
   6   0  10       13.66       29.89     25.66 o 
   7   0  10     1974.93     1896.59    143.53 o 
   8   0  10       13.79       -7.05     29.39 o 
   9   0  10     1432.76     1647.44    132.38 o 
  10   0  10      144.22      354.27    346.46 o 
  11   0  10      278.48      222.36     63.05 o 
  12   0  10       17.15       22.00     43.46 o 
  13   0  10       78.74       57.69     48.92 o 
  14   0  10      134.20      143.83     54.62 o 
  15   0  10        2.92      -10.37     52.64 o 
  16   0  10        0.13       33.70     87.52 o 
 -16   1  10        1.07      -27.16     56.39 o 
 -15   1  10       74.07       85.69     77.12 o 
 -14   1  10       24.63       31.44     68.55 o 
 -13   1  10      410.66      417.13    150.61 o 
 -12   1  10      144.07      186.06    250.35 o 
 -11   1  10       26.20       37.61     49.71 o 
 -10   1  10      280.45      232.32     69.79 o 
  -9   1  10      442.55      407.16    113.89 o 
  -8   1  10      628.30      741.45    270.70 o 
  -7   1  10      616.18      762.19    109.02 o 
  -6   1  10     1372.01     1271.44    100.54 o 
  -5   1  10      116.19      137.89     26.37 o 
  -4   1  10      150.05      148.88     40.29 o 
  -3   1  10      935.35     1048.99     52.65 o 
  -2   1  10     3669.06     3772.24    134.20 o 
  -1   1  10     3138.15     2659.65    100.09 o 
   0   1  10     9700.26     9694.31    553.22 o 
   1   1  10     3214.83     2653.49     87.46 o 
   2   1  10     3677.87     3835.84    118.78 o 
   3   1  10     1011.66     1087.11     39.22 o 
   4   1  10      174.73      146.67     54.77 o 
   5   1  10      122.92      108.46     26.45 o 
   6   1  10     1345.63     1213.77     99.31 o 
   7   1  10      608.23      639.76     60.68 o 
   8   1  10      581.30      530.35    159.84 o 
   9   1  10      461.22      575.69    132.26 o 
  10   1  10      287.26      200.53     82.65 o 
  11   1  10       29.32       72.09     40.02 o 
  12   1  10      150.76      177.76    107.12 o 
  13   1  10      413.47      371.49     79.59 o 
  14   1  10       20.96        3.62     47.96 o 
  15   1  10       77.94      -23.06     51.06 o 
  16   1  10        2.66        8.84     59.10 o 
 -16   2  10        8.78       -7.76     57.61 o 
 -15   2  10       24.58      -14.57    131.59 o 
 -14   2  10       37.49       11.95     66.10 o 
 -13   2  10       51.70       82.04     33.78 o 
 -12   2  10       88.62       49.52     47.45 o 
 -11   2  10      840.67      851.55     82.45 o 
 -10   2  10      828.55      858.77    100.45 o 
  -9   2  10      794.45      199.68    138.43 o 
  -8   2  10      205.38      135.95     62.44 o 
  -7   2  10     1353.46     1507.84    114.01 o 
  -6   2  10      682.58      770.56     72.28 o 
  -5   2  10     1534.38     1408.10     67.24 o 
  -4   2  10     2821.84     2812.18    137.61 o 
  -3   2  10     2699.15     2165.02     82.13 o 
  -2   2  10       37.23       46.04     20.91 o 
  -1   2  10     6075.58     5715.71    173.16 o 
   0   2  10      508.35      691.94     29.01 o 
   1   2  10     6061.04     5661.41    173.15 o 
   2   2  10       37.88       17.78     11.80 o 
   3   2  10     2705.54     2168.40     71.90 o 
   4   2  10     2762.36     2712.74    195.35 o 
   5   2  10     1494.69     1353.78     91.50 o 
   6   2  10      645.30      788.15    219.27 o 
   7   2  10     1372.18     1429.19    264.18 o 
   8   2  10      207.32      123.43     35.75 o 
   9   2  10      875.87      553.74    139.66 o 
  10   2  10      859.90      879.53     79.11 o 
  11   2  10      842.36      830.37     81.29 o 
  12   2  10       94.64       65.49     45.29 o 
  13   2  10       54.09       93.98     48.57 o 
  14   2  10       42.61       71.54     80.18 o 
  15   2  10       29.80       -4.56     49.06 o 
  16   2  10        7.98       -3.16     53.49 o 
 -16   3  10       27.51      -43.83    202.59 o 
 -15   3  10       66.37       18.48     55.20 o 
 -14   3  10        1.30        7.84     34.85 o 
 -13   3  10       25.71       18.57     31.78 o 
 -12   3  10       35.34       74.48     87.95 o 
 -11   3  10       77.14       41.23     42.29 o 
 -10   3  10      546.94      459.13    102.26 o 
  -9   3  10     1478.53     1762.67    140.96 o 
  -8   3  10     1463.10     1527.44    121.36 o 
  -7   3  10      177.19      177.16     38.71 o 
  -6   3  10      557.93      668.76     46.33 o 
  -5   3  10     1085.41     1037.79     54.83 o 
  -4   3  10      236.62      258.71     34.26 o 
  -3   3  10     5330.04     5403.97    193.88 o 
  -2   3  10     6235.27     6929.58    203.47 o 
  -1   3  10     1548.06     1499.94     50.95 o 
   0   3  10      115.98      190.69     12.70 o 
   1   3  10     1695.09     1552.45     51.72 o 
   2   3  10     6208.54     6667.69    203.71 o 
   3   3  10     5188.60     5235.36    185.18 o 
   4   3  10      250.51      241.22     34.28 o 
   5   3  10     1008.46     1031.99    164.23 o 
   6   3  10      579.17      614.73    102.89 o 
   7   3  10      197.45      261.21     64.28 o 
   8   3  10     1592.55     1551.41    224.98 o 
   9   3  10     1489.48     1817.41    123.31 o 
  10   3  10      605.81      589.48    110.23 o 
  11   3  10       79.23      103.96     42.67 o 
  12   3  10       37.57      106.69     46.11 o 
  13   3  10       28.67        3.70     44.09 o 
  14   3  10        0.65       45.38     49.45 o 
  15   3  10       70.23      134.84     56.28 o 
  16   3  10       32.38      -50.19     57.53 o 
 -16   4  10       18.50       -4.90     64.88 o 
 -15   4  10       23.82       -1.46     46.80 o 
 -14   4  10        4.42       31.10     39.99 o 
 -13   4  10       10.69        7.13     30.90 o 
 -12   4  10      153.44       77.64    137.72 o 
 -11   4  10      289.33      348.69    154.27 o 
 -10   4  10      338.59      250.52     77.14 o 
  -9   4  10     1131.15     1111.39    101.70 o 
  -8   4  10      287.29      287.11     55.71 o 
  -7   4  10     1297.00     1250.24    111.54 o 
  -6   4  10     1560.91     1573.77     78.29 o 
  -5   4  10      389.78      501.12     33.61 o 
  -4   4  10     4103.61     4289.57    189.45 o 
  -3   4  10     1529.57     1219.78     46.50 o 
  -2   4  10       96.41      190.48     40.52 o 
  -1   4  10     1640.64     1595.16     48.97 o 
   0   4  10     2275.07     1970.69     66.47 o 
   1   4  10     1311.68     1296.15     53.25 o 
   2   4  10       85.36      156.08     16.08 o 
   3   4  10     1599.48     1269.05     51.25 o 
   4   4  10     3944.42     4243.92    279.84 o 
   5   4  10      370.84      421.45     53.27 o 
   6   4  10     1465.41     1514.18    121.38 o 
   7   4  10     1360.40     1474.93    133.00 o 
   8   4  10      275.72      309.15     57.55 o 
   9   4  10     1231.56     1231.07    186.88 o 
  10   4  10      336.39      284.51     61.22 o 
  11   4  10      287.37      310.81     61.83 o 
  12   4  10      145.07       78.58     46.63 o 
  13   4  10        8.76      -27.11     44.85 o 
  14   4  10        7.01      -16.68     55.08 o 
  15   4  10       25.86       45.09     96.09 o 
  16   4  10       17.97       31.83     61.20 o 
 -16   5  10       34.41       52.01     43.74 o 
 -15   5  10       46.01       57.63     66.92 o 
 -14   5  10        2.03       -2.70     76.52 o 
 -13   5  10        7.04      -13.65     41.30 o 
 -12   5  10       32.18      -18.88     42.58 o 
 -11   5  10       47.02       40.40     44.07 o 
 -10   5  10      562.58      431.35     62.51 o 
  -9   5  10      363.44      357.09    123.67 o 
  -8   5  10      237.55      262.22     46.64 o 
  -7   5  10     1112.04     1242.65    179.96 o 
  -6   5  10      739.83      787.39     46.45 o 
  -5   5  10     1076.43      868.35     46.86 o 
  -4   5  10      577.02      604.12     40.92 o 
  -3   5  10      707.37      486.35     30.09 o 
  -2   5  10      865.88      826.67     38.57 o 
  -1   5  10     1162.76      800.34     57.48 o 
   0   5  10       35.91       20.14      8.84 o 
   1   5  10     1069.71      740.41     40.71 o 
   2   5  10      823.98      759.51     36.39 o 
   3   5  10      619.21      463.94     52.76 o 
   4   5  10      618.85      725.70    138.42 o 
   5   5  10      971.91      792.34     63.71 o 
   6   5  10      823.04      882.16     65.63 o 
   7   5  10     1076.68     1043.06     82.11 o 
   8   5  10      222.87      202.83     46.52 o 
   9   5  10      362.31      433.36     52.99 o 
  10   5  10      537.56      591.35     63.42 o 
  11   5  10       52.84       51.93     63.04 o 
  12   5  10       22.75       39.08     58.14 o 
  13   5  10        5.37       28.19     63.04 o 
  14   5  10        2.58       23.18     50.98 o 
  15   5  10       49.12      110.46     56.50 o 
  16   5  10       25.73      -37.95     58.76 o 
 -15   6  10       39.43        7.39     42.98 o 
 -14   6  10        0.96       57.90     43.77 o 
 -13   6  10       50.30       60.31     88.21 o 
 -12   6  10      249.61      330.56     63.66 o 
 -11   6  10      344.91      297.19     58.30 o 
 -10   6  10       48.53       70.13     43.18 o 
  -9   6  10      932.50      951.03    227.25 o 
  -8   6  10      117.66      127.03     45.91 o 
  -7   6  10      431.45      470.29     96.68 o 
  -6   6  10     1198.69     1174.45     65.11 o 
  -5   6  10      640.47      648.21     38.77 o 
  -4   6  10      893.92      992.78     54.85 o 
  -3   6  10      803.06      707.55     38.02 o 
  -2   6  10      216.36      366.47     32.41 o 
  -1   6  10     3142.01     3168.84    131.10 o 
   0   6  10        0.74       12.01     22.27 o 
   1   6  10     3016.54     2939.49    120.26 o 
   2   6  10      178.37      289.53     35.69 o 
   3   6  10      801.89      760.56     43.30 o 
   4   6  10      804.76      952.89     53.09 o 
   5   6  10      649.03      572.27     53.22 o 
   6   6  10     1116.57     1212.89    134.19 o 
   7   6  10      512.25      647.43     56.74 o 
   8   6  10      104.38       75.02     36.37 o 
   9   6  10      918.19      767.26     74.73 o 
  10   6  10       56.39       52.02     40.65 o 
  11   6  10      331.05      344.89     55.46 o 
  12   6  10      242.29      186.21     52.08 o 
  13   6  10       52.64      -31.94    105.27 o 
  14   6  10        0.40      -23.68    121.18 o 
  15   6  10       31.81      -23.26     58.76 o 
 -15   7  10       40.41       51.02     58.14 o 
 -14   7  10       12.82      -26.34     57.84 o 
 -13   7  10       18.80       16.09     79.57 o 
 -12   7  10      151.61      130.40     53.25 o 
 -11   7  10      143.00      175.22    139.56 o 
 -10   7  10      329.76      342.38     89.38 o 
  -9   7  10      320.42      298.35     70.40 o 
  -8   7  10      554.93      530.97    200.85 o 
  -7   7  10        8.63       33.12     21.74 o 
  -6   7  10      965.15      898.05     59.07 o 
  -5   7  10      659.56      580.00     38.62 o 
  -4   7  10      167.59      227.34     23.67 o 
  -3   7  10      597.46      708.82     45.66 o 
  -2   7  10     3446.99     3496.91    130.51 o 
  -1   7  10      484.72      584.54     33.47 o 
   0   7  10     1069.76     1021.89     56.52 o 
   1   7  10      503.05      612.29     39.61 o 
   2   7  10     3281.54     3209.69    126.39 o 
   3   7  10      572.71      737.88     43.46 o 
   4   7  10      152.70      133.39     21.40 o 
   5   7  10      593.72      537.46     52.24 o 
   6   7  10     1077.26     1034.84     80.26 o 
   7   7  10       18.78       51.50     31.76 o 
   8   7  10      534.88      648.28    122.46 o 
   9   7  10      302.16      321.34     49.89 o 
  10   7  10      335.13      357.53     53.98 o 
  11   7  10      148.09      156.88     48.59 o 
  12   7  10      146.05      116.07     50.15 o 
  13   7  10       14.84       22.02     49.38 o 
  14   7  10       14.01       71.60     85.07 o 
  15   7  10       43.99      -45.29     59.98 o 
 -14   8  10       15.08       65.90     37.93 o 
 -13   8  10       35.54        2.41     48.99 o 
 -12   8  10      143.07       99.36    104.67 o 
 -11   8  10      162.77      159.01     85.70 o 
 -10   8  10       20.89       40.33     40.72 o 
  -9   8  10      432.11      572.15    234.49 o 
  -8   8  10      475.32      443.09     60.62 o 
  -7   8  10      776.35      777.39     48.16 o 
  -6   8  10      620.27      646.24     55.69 o 
  -5   8  10      416.69      479.78     39.31 o 
  -4   8  10      787.91      769.89     48.61 o 
  -3   8  10       39.33       86.79     19.18 o 
  -2   8  10      327.22      346.20     26.73 o 
  -1   8  10     2574.00     2402.30     98.77 o 
   0   8  10      456.41      463.75     63.07 o 
   1   8  10     2763.07     2587.62    115.40 o 
   2   8  10      384.21      374.73     40.12 o 
   3   8  10       46.14       56.64     17.60 o 
   4   8  10      734.59      641.83     74.21 o 
   5   8  10      394.73      463.06     35.75 o 
   6   8  10      539.77      592.31     78.38 o 
   7   8  10      796.56      801.67    132.91 o 
   8   8  10      441.16      388.18     51.37 o 
   9   8  10      456.62      551.13    137.15 o 
  10   8  10       17.60       34.24     41.20 o 
  11   8  10      155.07      139.15     49.27 o 
  12   8  10      127.41       60.32     48.49 o 
  13   8  10       34.97       21.90     60.59 o 
  14   8  10       15.09      -52.64     52.64 o 
 -14   9  10       17.44       36.67     37.82 o 
 -13   9  10       37.78       68.08    119.35 o 
 -12   9  10       55.32       95.02     50.71 o 
 -11   9  10       12.50       42.28     54.47 o 
 -10   9  10      152.79      151.66     48.58 o 
  -9   9  10      221.82      139.90     43.96 o 
  -8   9  10      303.97      321.43    154.27 o 
  -7   9  10      133.44      175.13     34.10 o 
  -6   9  10      173.46      262.64     67.87 o 
  -5   9  10      398.43      436.57     35.59 o 
  -4   9  10      307.76      259.29     28.93 o 
  -3   9  10      298.04      291.97     40.12 o 
  -2   9  10     1083.13      984.73     50.90 o 
  -1   9  10      143.63      143.58     21.63 o 
   0   9  10      103.51      100.10     19.70 o 
   1   9  10      115.71       91.74     25.09 o 
   2   9  10     1272.54     1220.12     79.24 o 
   3   9  10      291.13      301.64     39.31 o 
   4   9  10      344.33      299.58     29.19 o 
   5   9  10      454.76      482.92     37.34 o 
   6   9  10      184.02      171.63     41.01 o 
   7   9  10      134.02      242.01     66.11 o 
   8   9  10      309.91      268.28     47.20 o 
   9   9  10      199.24      110.26     41.11 o 
  10   9  10      138.15      178.67     55.70 o 
  11   9  10       12.83       -6.94     43.79 o 
  12   9  10       48.36       20.00     50.19 o 
  13   9  10       40.82       17.37     53.31 o 
  14   9  10       18.56      -25.71     61.20 o 
 -13  10  10       42.47      128.25     79.57 o 
 -12  10  10       71.32       55.50    130.98 o 
 -11  10  10      129.67       67.05    111.40 o 
 -10  10  10        9.43       35.27     50.19 o 
  -9  10  10      138.54      143.42     45.00 o 
  -8  10  10      112.42       95.13     34.81 o 
  -7  10  10      511.41      604.02     70.35 o 
  -6  10  10      110.56       91.54     25.56 o 
  -5  10  10       59.70       72.21     25.55 o 
  -4  10  10      497.19      533.46     42.11 o 
  -3  10  10     1050.41     1051.69     83.77 o 
  -2  10  10       44.17      102.92     30.88 o 
  -1  10  10     1957.92     1901.36    162.00 o 
   0  10  10      412.13      298.14     49.49 o 
   1  10  10     2178.93     2139.06     97.87 o 
   2  10  10       69.81      142.39     34.25 o 
   3  10  10     1163.94     1173.80     81.96 o 
   4  10  10      529.10      519.94     72.25 o 
   5  10  10       66.83       82.68     32.73 o 
   6  10  10      116.09       75.97     25.25 o 
   7  10  10      579.63      703.92     64.09 o 
   8  10  10       97.30       61.80     38.15 o 
   9  10  10      129.68      130.83     44.21 o 
  10  10  10        5.56        8.47     57.53 o 
  11  10  10      122.55      115.98     74.06 o 
  12  10  10       69.86       58.08     56.31 o 
  13  10  10       43.77       24.48     61.21 o 
 -12  11  10       40.63       58.79     69.77 o 
 -11  11  10      117.13       97.54    116.91 o 
 -10  11  10       73.59       95.11     44.66 o 
  -9  11  10       84.86      129.35     43.80 o 
  -8  11  10       75.70      137.50     48.38 o 
  -7  11  10      124.42      150.28     28.77 o 
  -6  11  10      394.45      471.82     38.70 o 
  -5  11  10     1145.26     1302.71     73.92 o 
  -4  11  10      127.21      197.64     28.07 o 
  -3  11  10      943.62      902.20     51.98 o 
  -2  11  10     1008.10     1066.92     63.38 o 
  -1  11  10      523.15      515.30     42.07 o 
   0  11  10      751.48      809.73     50.28 o 
   1  11  10      485.79      457.23    129.19 o 
   2  11  10     1113.70     1178.94     84.93 o 
   3  11  10      943.70      836.45     78.40 o 
   4  11  10      107.02      126.84     37.91 o 
   5  11  10     1244.35     1302.40     94.89 o 
   6  11  10      448.79      447.17     57.55 o 
   7  11  10      134.76      116.13     30.26 o 
   8  11  10       88.14       71.00     93.65 o 
   9  11  10       85.23       69.23     42.38 o 
  10  11  10       65.55       81.82     47.71 o 
  11  11  10      125.11      170.62     54.74 o 
  12  11  10       42.30       59.98     62.43 o 
  13  11  10       39.62       88.13     64.88 o 
 -11  12  10       19.98      -37.95    116.29 o 
 -10  12  10       77.89      102.79     60.59 o 
  -9  12  10       61.69      145.83     61.21 o 
  -8  12  10       48.06       49.16     36.32 o 
  -7  12  10      308.93      306.09     35.01 o 
  -6  12  10       51.13       55.61     26.04 o 
  -5  12  10      148.54      159.46     33.04 o 
  -4  12  10      497.82      490.32     54.26 o 
  -3  12  10        5.53       20.95     24.56 o 
  -2  12  10      360.64      413.52     35.89 o 
  -1  12  10     1015.87      868.51     52.88 o 
   0  12  10       42.66       71.87     24.40 o 
   1  12  10     1047.48      836.38    104.75 o 
   2  12  10      361.06      376.65     50.04 o 
   3  12  10        6.00       52.34     35.71 o 
   4  12  10      515.50      449.34     53.67 o 
   5  12  10      147.32       91.26     37.99 o 
   6  12  10       44.95       30.88     46.52 o 
   7  12  10      333.29      326.40     49.79 o 
   8  12  10       44.89       85.69     99.15 o 
   9  12  10       72.33       80.36     44.21 o 
  10  12  10       75.82       87.89     48.06 o 
  11  12  10       21.21      -13.46     56.31 o 
  12  12  10       54.11      -57.53     57.53 o 
 -10  13  10       24.08      -12.24     96.70 o 
  -9  13  10       40.86       47.60     43.45 o 
  -8  13  10       47.55       48.20     37.99 o 
  -7  13  10       99.88       91.41     29.18 o 
  -6  13  10       85.21      101.29     27.96 o 
  -5  13  10      150.60      163.35     29.59 o 
  -4  13  10       85.55       73.96     25.69 o 
  -3  13  10      393.53      359.23     38.24 o 
  -2  13  10      120.79      120.44     26.13 o 
  -1  13  10      201.71      237.27     28.71 o 
   0  13  10      412.54      468.81     50.28 o 
   1  13  10      199.15      220.87     44.78 o 
   2  13  10       97.91      147.79     40.19 o 
   3  13  10      402.66      370.04     51.43 o 
   4  13  10       83.83       75.20     37.28 o 
   5  13  10      163.79      137.06     40.58 o 
   6  13  10       86.73       13.25     38.15 o 
   7  13  10      112.92      104.17     41.37 o 
   8  13  10       60.28       49.99     39.68 o 
   9  13  10       41.14       69.40     64.27 o 
  11  13  10       51.00      -50.19     57.53 o 
  -8  14  10       21.01       55.74     66.23 o 
  -7  14  10      195.60      185.20     41.08 o 
  -6  14  10       71.00       61.42     35.36 o 
  -5  14  10       38.52       49.82     33.94 o 
  -4  14  10       98.28       93.00     32.99 o 
  -3  14  10       31.09       12.73     28.46 o 
  -2  14  10       77.98       48.23     24.84 o 
  -1  14  10      144.36      114.27     35.37 o 
   0  14  10        0.08        0.84     34.38 o 
   1  14  10      150.52      134.50     44.01 o 
   2  14  10       96.03      118.34     52.64 o 
   3  14  10       33.06       74.65     39.48 o 
   4  14  10       85.63       60.29     55.09 o 
   5  14  10       39.15       12.79     37.34 o 
   6  14  10       56.94       71.78     56.31 o 
   7  14  10      213.42      211.19     47.03 o 
   8  14  10       16.01       18.12     55.08 o 
   9  14  10       59.02      129.76     51.41 o 
  10  14  10       11.99       18.36     47.74 o 
  -8  15  10       23.35      -33.05     99.15 o 
  -7  15  10       29.22       72.22     99.15 o 
  -6  15  10      120.93      116.95     38.42 o 
  -5  15  10       92.80      108.46     36.92 o 
  -4  15  10       17.47       37.17     31.05 o 
  -3  15  10      164.77      140.68     35.20 o 
  -2  15  10       57.31       70.62     50.70 o 
  -1  15  10       46.15      101.83     53.47 o 
   0  15  10       92.33      103.07     66.23 o 
   1  15  10       41.20      100.38     99.15 o 
   2  15  10       55.25       93.03    100.38 o 
   3  15  10      178.98      172.29     46.30 o 
   4  15  10       13.33       -5.57     67.94 o 
   5  15  10       91.29       60.66     67.33 o 
   6  15  10      131.35      163.82     46.94 o 
   7  15  10       26.37       31.83     46.52 o 
   8  15  10       28.43       26.93     44.07 o 
  -5  16  10       22.93        9.79    100.37 o 
  -4  16  10      117.75      119.42     44.21 o 
  -3  16  10       17.39        0.25     49.58 o 
  -2  16  10       49.90       26.63     51.40 o 
  -1  16  10      161.09      210.03    103.45 o 
   0  16  10       11.93      105.27     68.55 o 
   1  16  10      161.76      295.03    121.20 o 
   2  16  10       62.16       75.90    110.17 o 
   3  16  10       12.29       23.26    108.94 o 
   4  16  10      113.22      116.30    116.30 o 
   5  16  10       18.47      113.84    112.62 o 
   1  17  10       16.72       26.93    110.17 o 
   2  17  10       45.25       29.38    113.84 o 
   1   0  11     1817.59     1668.01     55.42 o 
   2   0  11      313.11      440.54     33.40 o 
   3   0  11     2448.07     2906.74     99.56 o 
   4   0  11      548.21      710.21     58.38 o 
   5   0  11     2197.21     2095.33    173.35 o 
   6   0  11      575.64      541.12     97.99 o 
   7   0  11      146.00      297.49    119.98 o 
   8   0  11       10.64       42.68     32.73 o 
   9   0  11      126.62     1279.30    219.13 o 
  10   0  11      438.28      396.08     82.66 o 
  11   0  11      502.28      414.37    164.71 o 
  12   0  11       76.10       30.47     43.56 o 
  13   0  11       78.59       -6.98     69.78 o 
  14   0  11        1.03       41.77     67.94 o 
  15   0  11        3.59       18.85     52.64 o 
  16   0  11        1.20      -55.08     57.53 o 
 -16   1  11        7.57       -8.57     57.53 o 
 -15   1  11        2.14      -17.49     63.04 o 
 -14   1  11       30.31       31.50     50.60 o 
 -13   1  11       28.24      -20.92     44.85 o 
 -12   1  11      674.57      208.20    169.01 o 
 -11   1  11       24.68      -73.56     77.73 o 
 -10   1  11      425.70      581.10    222.25 o 
  -9   1  11      948.52     1001.72    233.39 o 
  -8   1  11        6.94       83.47    108.94 o 
  -7   1  11      171.18      194.16    124.27 o 
  -6   1  11      777.34      618.70     64.93 o 
  -5   1  11       86.40       48.40     23.22 o 
  -4   1  11     6862.48     5930.33    274.07 o 
  -3   1  11       92.82      121.57     11.78 o 
  -2   1  11     7307.04     6201.21    210.17 o 
  -1   1  11       85.09       54.25     13.99 o 
   0   1  11       84.41       76.07     20.83 o 
   1   1  11       81.97       62.08      9.41 o 
   2   1  11     7339.22     6258.64    185.82 o 
   3   1  11      103.02      142.36     36.71 o 
   4   1  11     7050.59     6114.29    256.67 o 
   5   1  11       88.14      229.64     32.11 o 
   6   1  11      755.55      664.01     64.93 o 
   7   1  11      164.03      156.23     36.77 o 
   8   1  11        4.47      194.63    121.18 o 
   9   1  11      964.29     1070.12    280.57 o 
  10   1  11      423.02      546.21    167.76 o 
  11   1  11       23.14      -37.80     39.85 o 
  12   1  11      697.61      263.32    160.44 o 
  13   1  11       28.09        6.08     45.70 o 
  14   1  11       29.02       32.10     50.05 o 
  15   1  11        2.62        9.86     52.41 o 
  16   1  11        4.53      -31.83     57.53 o 
 -16   2  11        1.85      -44.07     58.76 o 
 -15   2  11       37.35        9.49    189.12 o 
 -14   2  11       10.04      -48.37     48.37 o 
 -13   2  11      134.31      104.45    143.23 o 
 -12   2  11       20.83       25.92     32.26 o 
 -11   2  11      309.54      280.19    120.60 o 
 -10   2  11       66.94       17.99     37.74 o 
  -9   2  11      118.37      882.65    182.41 o 
  -8   2  11       75.89       66.20     35.18 o 
  -7   2  11      386.51      385.30    181.85 o 
  -6   2  11      210.64      223.76     37.16 o 
  -5   2  11     1409.12     1346.28     77.10 o 
  -4   2  11       72.22       89.69     38.59 o 
  -3   2  11     1972.69     2102.15     76.93 o 
  -2   2  11       45.04       38.69      8.30 o 
  -1   2  11     1132.12     1101.42     52.80 o 
   0   2  11       67.30      232.29     30.27 o 
   1   2  11      982.48      924.14     36.46 o 
   2   2  11       60.56       33.42      8.12 o 
   3   2  11     2291.44     2305.71     74.24 o 
   4   2  11       56.93       86.07     18.04 o 
   5   2  11     1501.29     1455.56    109.14 o 
   6   2  11      205.48      224.57     52.65 o 
   7   2  11      436.63      380.52     47.63 o 
   8   2  11       79.81      101.77     35.84 o 
   9   2  11      120.55      684.33    170.16 o 
  10   2  11       73.96      111.90     40.83 o 
  11   2  11      302.07      271.50     94.28 o 
  12   2  11       18.73      -37.86     40.96 o 
  13   2  11      155.49      101.09     49.69 o 
  14   2  11       11.41       25.79     60.59 o 
  15   2  11       30.09       19.63     53.38 o 
  16   2  11        2.48      -51.41     57.53 o 
 -16   3  11       19.57       14.69     63.65 o 
 -15   3  11        4.73      -52.02     52.02 o 
 -14   3  11       75.33       32.32    126.70 o 
 -13   3  11       18.24       -6.76     30.95 o 
 -12   3  11      313.99      348.79     77.38 o 
 -11   3  11       81.46      -15.56     70.39 o 
 -10   3  11     1063.11      329.58    169.08 o 
  -9   3  11        3.62       43.14    102.82 o 
  -8   3  11      192.98      187.86     95.50 o 
  -7   3  11      702.20      788.52    214.98 o 
  -6   3  11     1719.23     1825.54     92.21 o 
  -5   3  11      354.96      411.45     33.65 o 
  -4   3  11     8801.56     8937.92    316.77 o 
  -3   3  11     1466.96     1150.48     62.00 o 
  -2   3  11      713.35      539.19     23.84 o 
  -1   3  11      262.47      309.98     16.65 o 
   0   3  11      573.75      642.65     27.15 o 
   1   3  11      286.32      331.71     21.27 o 
   2   3  11      727.77      618.40     40.59 o 
   3   3  11     1412.27     1075.26     47.32 o 
   4   3  11     8852.88     8653.55    441.94 o 
   5   3  11      347.34      406.88     43.41 o 
   6   3  11     1876.22     1939.98    158.23 o 
   7   3  11      661.16      740.66     64.31 o 
   8   3  11      189.03      232.24     82.64 o 
   9   3  11        6.54      -11.99     39.78 o 
  10   3  11     1021.18      743.67    160.50 o 
  11   3  11       75.20      -20.27     46.52 o 
  12   3  11      358.08      322.24     67.95 o 
  13   3  11       19.30       41.00     48.19 o 
  14   3  11       73.38        0.94    101.60 o 
  15   3  11        4.71       48.59    115.67 o 
  16   3  11       17.81      -18.36     59.98 o 
 -16   4  11        8.85      -13.46     62.43 o 
 -15   4  11      101.97       46.21    105.28 o 
 -14   4  11        3.07       32.18     43.36 o 
 -13   4  11       77.87      135.74     35.27 o 
 -12   4  11       50.41       27.16     45.99 o 
 -11   4  11      101.83      149.37     47.87 o 
 -10   4  11      480.82      426.45     96.13 o 
  -9   4  11       70.48       54.66    200.15 o 
  -8   4  11      248.91      240.67    159.78 o 
  -7   4  11      452.12      464.25    232.07 o 
  -6   4  11      397.40      433.50     58.02 o 
  -5   4  11     2341.93     2335.29    103.18 o 
  -4   4  11     2281.85     2361.98     83.26 o 
  -3   4  11     1155.89      981.49     77.85 o 
  -2   4  11      520.15      599.18     31.41 o 
  -1   4  11      102.38      110.05     13.85 o 
   0   4  11       37.44       23.43      8.26 o 
   1   4  11      119.92      125.26     12.68 o 
   2   4  11      463.85      503.66     30.56 o 
   3   4  11     1263.55     1007.56     43.67 o 
   4   4  11     2230.78     2266.33    105.20 o 
   5   4  11     2289.90     2369.91    165.06 o 
   6   4  11      362.71      403.47     54.49 o 
   7   4  11      490.20      498.04    182.48 o 
   8   4  11      222.06      162.62     39.88 o 
   9   4  11       68.61      179.95    116.29 o 
  10   4  11      452.30      436.00     58.76 o 
  11   4  11      104.61      115.07     53.86 o 
  12   4  11       49.32       46.76     43.74 o 
  13   4  11       81.21       98.92     50.31 o 
  14   4  11        3.37       -0.77     50.52 o 
  15   4  11      103.25      134.33    113.23 o 
  16   4  11        7.23      -58.76     58.76 o 
 -15   5  11        1.07      -14.01     68.83 o 
 -14   5  11      129.84      146.94     39.95 o 
 -13   5  11       27.32       -7.85     40.56 o 
 -12   5  11      179.37      126.50    170.78 o 
 -11   5  11       52.26      102.07     45.73 o 
 -10   5  11      430.00      433.40    228.98 o 
  -9   5  11      513.86      500.34     63.60 o 
  -8   5  11       48.36       38.13    111.39 o 
  -7   5  11      773.60      868.29     55.65 o 
  -6   5  11      479.29      464.38     65.87 o 
  -5   5  11       18.86       47.12     29.33 o 
  -4   5  11     4712.14     4935.24    201.57 o 
  -3   5  11     1198.92     1049.98     69.74 o 
  -2   5  11     2735.46     2733.29    115.01 o 
  -1   5  11      118.78      111.37     17.12 o 
   0   5  11       15.02       -8.71      9.46 o 
   1   5  11       78.61       82.23     12.07 o 
   2   5  11     2936.66     2757.30    104.81 o 
   3   5  11     1172.40     1050.79     46.06 o 
   4   5  11     4706.92     4991.84    216.55 o 
   5   5  11       13.12       18.14     23.33 o 
   6   5  11      545.93      571.80     55.11 o 
   7   5  11      720.92      802.36     69.42 o 
   8   5  11       39.58       38.77     33.32 o 
   9   5  11      471.82      552.84     79.60 o 
  10   5  11      438.51      365.21     55.56 o 
  11   5  11       43.19       13.27     43.06 o 
  12   5  11      171.89      139.84     49.68 o 
  13   5  11       28.22       26.88     48.03 o 
  14   5  11      143.75      146.64     55.73 o 
  15   5  11        0.75      -53.86     53.86 o 
 -15   6  11       92.31       96.53     43.74 o 
 -14   6  11        1.43        8.32     47.66 o 
 -13   6  11       40.45       62.60     52.58 o 
 -12   6  11        6.47      105.01     50.22 o 
 -11   6  11       66.27       98.90    129.76 o 
 -10   6  11      111.14       71.39     72.23 o 
  -9   6  11      183.08      207.98     47.28 o 
  -8   6  11      222.57      157.69     42.54 o 
  -7   6  11       81.12       87.70     55.21 o 
  -6   6  11      423.60      446.94     43.67 o 
  -5   6  11      459.59      325.35     50.32 o 
  -4   6  11      616.60      538.95     43.14 o 
  -3   6  11     1037.60      965.68     53.81 o 
  -2   6  11      784.00      749.05     53.40 o 
  -1   6  11       15.80       16.72     16.31 o 
   0   6  11      560.35      514.86     35.85 o 
   1   6  11       10.57       37.44     14.84 o 
   2   6  11      744.89      719.50     35.59 o 
   3   6  11     1184.32     1170.90     56.14 o 
   4   6  11      589.72      600.18     38.16 o 
   5   6  11      578.67      471.31    161.67 o 
   6   6  11      390.90      453.13     63.06 o 
   7   6  11       67.03       47.53     31.10 o 
   8   6  11      192.50      170.32     40.58 o 
   9   6  11      187.87      166.67     44.58 o 
  10   6  11       94.72      107.52     43.13 o 
  11   6  11       58.19       83.43     46.86 o 
  12   6  11        7.35      -41.59     44.02 o 
  13   6  11       48.16       32.86     50.78 o 
  14   6  11        1.10      -20.89     82.01 o 
  15   6  11       91.46       -1.22     59.98 o 
 -15   7  11       12.80       -2.07     40.24 o 
 -14   7  11      170.14      161.17    103.40 o 
 -13   7  11       19.50      -45.33     50.28 o 
 -12   7  11       81.88       39.38     48.99 o 
 -11   7  11       48.41       54.43     45.47 o 
 -10   7  11       50.00       62.09     47.74 o 
  -9   7  11      121.91      134.46     45.92 o 
  -8   7  11       16.39       39.03     56.31 o 
  -7   7  11       84.65       63.39     25.76 o 
  -6   7  11      143.74      268.04     67.50 o 
  -5   7  11      817.29      860.06     48.66 o 
  -4   7  11     3343.03     3120.45    133.72 o 
  -3   7  11      667.88      734.54     43.28 o 
  -2   7  11     2696.61     2819.72    117.37 o 
  -1   7  11     1431.03     1475.82     78.68 o 
   0   7  11      368.92      437.81     33.79 o 
   1   7  11     1540.87     1604.58    107.99 o 
   2   7  11     2607.85     2769.47    127.25 o 
   3   7  11      643.13      721.56     44.11 o 
   4   7  11     3434.46     3198.23    142.74 o 
   5   7  11      794.15      782.19     50.06 o 
   6   7  11      202.58      280.42     44.69 o 
   7   7  11       94.51       96.48     34.16 o 
   8   7  11       19.06       19.89     34.22 o 
   9   7  11      101.38      100.41     41.53 o 
  10   7  11       53.27       24.74     40.65 o 
  11   7  11       48.62       58.54     49.58 o 
  12   7  11       85.17      124.69     50.97 o 
  13   7  11       21.24       27.62     67.32 o 
  14   7  11      173.70      128.54     66.11 o 
  15   7  11       14.69       46.51     63.65 o 
 -14   8  11       28.07       93.07     40.78 o 
 -13   8  11      134.63      140.05    151.19 o 
 -12   8  11        7.43       35.53     64.88 o 
 -11   8  11        5.06       61.30     45.47 o 
 -10   8  11      139.01       58.04     66.11 o 
  -9   8  11       77.96       66.40     41.37 o 
  -8   8  11       59.17       55.15     59.98 o 
  -7   8  11      258.50      207.30     34.28 o 
  -6   8  11      750.40      776.81     48.08 o 
  -5   8  11      557.04      556.11     48.44 o 
  -4   8  11      365.00      295.96     32.59 o 
  -3   8  11     1278.85     1217.10     71.28 o 
  -2   8  11     2183.97     2030.47     93.35 o 
  -1   8  11      333.75      294.70     59.94 o 
   0   8  11       36.82       -1.46     16.41 o 
   1   8  11      323.95      276.52     54.79 o 
   2   8  11     2269.72     2108.35    118.99 o 
   3   8  11     1069.58     1047.04     80.85 o 
   4   8  11      339.35      319.81     37.47 o 
   5   8  11      639.08      585.55     40.94 o 
   6   8  11      784.18      841.38     68.20 o 
   7   8  11      272.09      305.30     44.50 o 
   8   8  11       57.29       91.00     39.17 o 
   9   8  11       77.11       64.27     40.82 o 
  10   8  11      124.48      160.15     47.40 o 
  11   8  11        1.01       37.57     47.13 o 
  12   8  11        9.86       38.23     47.78 o 
  13   8  11      131.37      139.18     56.16 o 
  14   8  11       30.02       33.05     62.43 o 
 -14   9  11       68.37       19.59     59.98 o 
 -13   9  11       10.05      -28.57    159.13 o 
 -12   9  11       69.36       39.07     51.92 o 
 -11   9  11       11.90      -55.65     63.04 o 
 -10   9  11       41.83        8.03     90.58 o 
  -9   9  11       76.60       58.15     41.68 o 
  -8   9  11        5.86       19.65     56.92 o 
  -7   9  11      193.99      181.41     48.18 o 
  -6   9  11      536.06      660.24     58.15 o 
  -5   9  11      380.04      474.20     38.89 o 
  -4   9  11     1670.94     1687.56     98.03 o 
  -3   9  11      326.39      258.91     36.78 o 
  -2   9  11     2888.31     2879.30    127.03 o 
  -1   9  11      258.01      286.64     30.16 o 
   0   9  11      639.84      294.60     76.55 o 
   1   9  11      283.36      240.09     28.39 o 
   2   9  11     2713.09     2720.59    166.12 o 
   3   9  11      364.94      276.38     86.94 o 
   4   9  11     1620.29     1721.12    110.04 o 
   5   9  11      378.86      402.36     61.07 o 
   6   9  11      570.22      605.27     45.83 o 
   7   9  11      190.17      232.78     48.36 o 
   8   9  11        6.37      -13.33     36.03 o 
   9   9  11       88.04       66.91     42.02 o 
  10   9  11       42.21       63.25     55.70 o 
  11   9  11       16.63        4.73     59.98 o 
  12   9  11       65.88       50.85     50.47 o 
  13   9  11       10.35       15.91     59.98 o 
  14   9  11       63.90       31.83     66.10 o 
 -13  10  11       48.17      216.67     64.88 o 
 -12  10  11       10.07      -11.90     77.73 o 
 -11  10  11        4.31       16.11     50.80 o 
 -10  10  11       50.08       40.40     81.40 o 
  -9  10  11       16.42       97.42     41.75 o 
  -8  10  11      257.06      235.16    144.47 o 
  -7  10  11       18.41       55.80     25.58 o 
  -6  10  11      136.29       77.88     25.65 o 
  -5  10  11      336.30      344.95     48.95 o 
  -4  10  11       71.53      105.60     26.27 o 
  -3  10  11      584.85      420.81     37.12 o 
  -2  10  11      381.16      373.65     32.54 o 
  -1  10  11      575.17      750.12     63.26 o 
   0  10  11       92.37       82.02     21.75 o 
   1  10  11      622.53      681.90     48.80 o 
   2  10  11      395.94      315.15     69.18 o 
   3  10  11      505.23      343.35     45.66 o 
   4  10  11       81.54      132.27     58.15 o 
   5  10  11      360.02      276.42     56.94 o 
   6  10  11      131.52       90.68     36.10 o 
   7  10  11        9.26       25.13     35.95 o 
   8  10  11      282.00      263.07     48.40 o 
   9  10  11       18.00       52.96     55.08 o 
  10  10  11       63.95       60.63     46.20 o 
  11  10  11        9.83        9.64     47.13 o 
  12  10  11       11.11      -53.86     53.86 o 
  13  10  11       41.97      -13.47     62.43 o 
 -12  11  11       51.66      130.98     57.53 o 
 -11  11  11       10.27        0.67     43.88 o 
 -10  11  11      111.00       73.38    141.39 o 
  -9  11  11      152.77       99.98     89.98 o 
  -8  11  11       52.20       74.61     43.07 o 
  -7  11  11      278.75      347.92     73.04 o 
  -6  11  11      193.09      199.06     31.00 o 
  -5  11  11       59.72       47.46     32.77 o 
  -4  11  11     1299.83     1191.49     79.30 o 
  -3  11  11      363.18      402.65     35.56 o 
  -2  11  11     1313.85     1190.33     91.62 o 
  -1  11  11      174.52      206.64     41.65 o 
   0  11  11        8.39       19.76     21.21 o 
   1  11  11      130.90      143.06     38.32 o 
   2  11  11     1288.73     1199.13     89.37 o 
   3  11  11      369.05      360.60     87.55 o 
   4  11  11     1331.98     1285.04     91.72 o 
   5  11  11       53.36       71.35     35.50 o 
   6  11  11      233.37      253.21     44.31 o 
   7  11  11      270.08      260.61     45.68 o 
   8  11  11       52.43       29.84     52.02 o 
   9  11  11      172.78      117.24     47.59 o 
  10  11  11      123.49      112.50     49.38 o 
  11  11  11       16.88       -8.53    101.60 o 
  12  11  11       47.96      -19.59     58.76 o 
 -11  12  11        6.12       40.39     50.19 o 
 -10  12  11       41.16       59.07     53.25 o 
  -9  12  11        0.67       34.23     43.57 o 
  -8  12  11      170.94      163.61     64.27 o 
  -7  12  11       91.09      172.73     47.00 o 
  -6  12  11      161.17      119.92     28.51 o 
  -5  12  11      301.07      270.61     33.51 o 
  -4  12  11       24.87       27.25     31.90 o 
  -3  12  11      110.80      105.38     27.01 o 
  -2  12  11      342.68      357.60     34.86 o 
  -1  12  11       73.76       83.45     24.72 o 
   0  12  11      502.82      464.35     59.57 o 
   1  12  11       75.29       68.48     36.54 o 
   2  12  11      339.81      389.89     66.73 o 
   3  12  11      101.92       96.23     38.53 o 
   4  12  11       22.71       57.89     36.03 o 
   5  12  11      331.94      367.83     49.60 o 
   6  12  11      153.94      158.26     59.99 o 
   7  12  11       84.05       97.93     40.51 o 
   8  12  11      175.47       94.80     41.53 o 
   9  12  11        0.97        0.00    100.37 o 
  10  12  11       40.90       45.70     61.20 o 
  11  12  11        7.56       22.03     58.76 o 
 -10  13  11        7.64       11.02     52.64 o 
  -9  13  11       52.88      128.71     50.04 o 
  -8  13  11        7.57        0.93     40.74 o 
  -7  13  11      184.37      181.37     41.83 o 
  -6  13  11      202.62      221.23     32.41 o 
  -5  13  11       88.84      109.51     28.53 o 
  -4  13  11      320.37      328.98     34.48 o 
  -3  13  11       32.50       32.66     24.05 o 
  -2  13  11      257.95      291.96     53.01 o 
  -1  13  11      662.29      621.16     45.56 o 
   0  13  11       18.35       62.32     38.93 o 
   1  13  11      661.49      669.47     65.47 o 
   2  13  11      262.72      265.78     47.09 o 
   3  13  11       46.92      -11.26     35.50 o 
   4  13  11      330.68      247.60     46.98 o 
   5  13  11       87.45      110.05     40.51 o 
   6  13  11      210.71      199.87     45.76 o 
   7  13  11      182.19      186.47     46.30 o 
   8  13  11        8.73       11.97     38.51 o 
   9  13  11       49.06       73.01     82.63 o 
  -8  14  11       85.32      127.31     53.86 o 
  -7  14  11       10.71       39.96     37.61 o 
  -6  14  11       87.53       98.00     36.59 o 
  -5  14  11       25.57       43.08     33.79 o 
  -4  14  11        7.22        5.26     25.32 o 
  -3  14  11        3.14       14.70     24.81 o 
  -2  14  11       84.21       65.58     25.88 o 
  -1  14  11       60.22       45.14     33.65 o 
   0  14  11      290.82      250.22     45.86 o 
   1  14  11       70.36       44.18     40.92 o 
   2  14  11       87.29      107.18     41.11 o 
   3  14  11        9.41       31.25     38.23 o 
   4  14  11        6.09       39.36     40.01 o 
   5  14  11       33.18       63.82     77.73 o 
   6  14  11       99.54       89.87     43.73 o 
   7  14  11       11.14      -17.06     38.70 o 
   8  14  11       81.40       57.53     47.74 o 
   9  14  11       22.46       67.32     48.96 o 
  -7  15  11       87.13      214.22    112.62 o 
  -6  15  11       55.34       71.11     42.11 o 
  -5  15  11       41.83        1.74     31.99 o 
  -4  15  11       88.56       68.63     47.63 o 
  -3  15  11       41.06       13.24     31.10 o 
  -2  15  11       81.79      107.49     34.29 o 
  -1  15  11      328.81      158.39    101.62 o 
   0  15  11       18.20       -6.12     58.76 o 
   1  15  11      291.48      252.50     51.98 o 
   2  15  11       91.71       75.61     62.43 o 
   3  15  11       29.76       71.81     87.52 o 
   4  15  11       98.13      148.18     46.59 o 
   5  15  11       43.69       57.23     42.63 o 
   6  15  11       65.70      117.84     44.16 o 
   7  15  11       89.36      156.69     52.64 o 
   8  15  11       23.51      -17.14     45.29 o 
  -5  16  11       10.55       55.08     45.29 o 
  -4  16  11       47.70       27.78     64.27 o 
  -3  16  11        1.28        3.31     35.00 o 
  -2  16  11      160.56      165.45     57.74 o 
  -1  16  11       19.08       13.78     51.60 o 
   0  16  11      334.85      285.27     89.38 o 
   2  16  11      136.05      208.11    118.75 o 
   3  16  11        0.76      -67.32    104.05 o 
   4  16  11       42.94      159.13    118.74 o 
   2  17  11       12.64      113.84    121.18 o 
   0   0  12      625.85      632.50     36.72 o 
   1   0  12     6254.40     6027.59    186.29 o 
   2   0  12     3257.12     3927.88    137.62 o 
   3   0  12     2366.47     2453.40     86.01 o 
   4   0  12     1348.45     1270.73     56.55 o 
   5   0  12     2617.34     2509.30    126.67 o 
   6   0  12      312.42      565.71    133.47 o 
   7   0  12     2248.13     1824.30    268.69 o 
   8   0  12      598.63      508.81    135.34 o 
   9   0  12      946.51      809.36     76.89 o 
  10   0  12      426.13      331.75     91.23 o 
  11   0  12       15.38       -3.80     39.04 o 
  12   0  12       38.08       61.66     44.78 o 
  13   0  12        3.43        2.43     45.89 o 
  14   0  12        0.86      -45.96     45.96 o 
  15   0  12       16.61       18.55     51.86 o 
  16   0  12        0.12      -20.81     57.53 o 
 -16   1  12       21.15       25.71     62.43 o 
 -15   1  12       14.09      -60.49     67.94 o 
 -14   1  12        7.94      -34.81     48.41 o 
 -13   1  12       33.09        2.25     46.04 o 
 -12   1  12        6.14        1.69     43.56 o 
 -11   1  12       36.72       33.77     43.48 o 
 -10   1  12      357.75      288.87     53.14 o 
  -9   1  12     1025.24      247.49    142.12 o 
  -8   1  12     1430.78     1546.91    122.58 o 
  -7   1  12      771.43      989.82     82.08 o 
  -6   1  12     1978.03     1966.38    141.07 o 
  -5   1  12       75.03       73.95     32.14 o 
  -4   1  12      559.17      607.29     32.62 o 
  -3   1  12     3026.51     3116.54    115.40 o 
  -2   1  12     2537.31     2187.53     91.18 o 
  -1   1  12     5021.88     3630.71    202.15 o 
   0   1  12     4119.86     4000.63    130.94 o 
   1   1  12     4887.87     3708.30    110.56 o 
   2   1  12     2563.74     2202.43     93.38 o 
   3   1  12     3002.67     3063.90    100.54 o 
   4   1  12      574.39      571.88     31.74 o 
   5   1  12       76.47       49.94     31.83 o 
   6   1  12     1954.84     1772.98    162.53 o 
   7   1  12      742.16      836.49    218.66 o 
   8   1  12     1446.05     1452.74    108.84 o 
   9   1  12     1002.33      584.41    159.27 o 
  10   1  12      434.18      404.53     56.15 o 
  11   1  12       52.23       94.24     44.47 o 
  12   1  12        5.61       22.78     44.41 o 
  13   1  12       31.49      -30.34     45.76 o 
  14   1  12       10.68      -19.82     49.21 o 
  15   1  12       14.04      -27.76     52.51 o 
  16   1  12       22.63      -48.96     58.76 o 
 -16   2  12        0.54       79.56     66.10 o 
 -15   2  12       12.47      -37.85     82.01 o 
 -14   2  12       11.00      -65.49     79.56 o 
 -13   2  12        1.45        0.67     47.22 o 
 -12   2  12       29.76      -24.47     83.85 o 
 -11   2  12       69.49       61.34     66.72 o 
 -10   2  12       10.62       28.85    100.99 o 
  -9   2  12      638.87      527.71    191.68 o 
  -8   2  12      720.58      557.86    105.95 o 
  -7   2  12     1521.19     1587.60    123.82 o 
  -6   2  12      185.41     1006.38    157.94 o 
  -5   2  12     1640.59     1670.74    129.99 o 
  -4   2  12      215.58      116.08     16.16 o 
  -3   2  12      800.84      897.58     36.65 o 
  -2   2  12     1100.19     1220.69     41.38 o 
  -1   2  12     4014.53     3955.52    129.58 o 
   0   2  12     1258.66      876.19     34.77 o 
   1   2  12     3994.68     4065.82    140.57 o 
   2   2  12     1171.95     1193.72     62.99 o 
   3   2  12      922.81      975.37     37.88 o 
   4   2  12      201.84      149.14     38.88 o 
   5   2  12     1643.07     1557.15    106.92 o 
   6   2  12      205.96      548.50    138.35 o 
   7   2  12     1465.83     1481.91    106.87 o 
   8   2  12      661.92      565.26    134.12 o 
   9   2  12      754.79      685.39    173.94 o 
  10   2  12        2.80      -18.02     38.54 o 
  11   2  12       94.93       98.76     44.24 o 
  12   2  12       33.77        8.94     64.88 o 
  13   2  12        1.20       25.59     46.60 o 
  14   2  12       12.15       36.29     52.14 o 
  15   2  12       17.70       -3.14     52.44 o 
  16   2  12        0.54       50.19     63.65 o 
 -15   3  12       12.92       -4.66     55.56 o 
 -14   3  12        5.82      -18.46     51.93 o 
 -13   3  12       46.30       12.01     96.70 o 
 -12   3  12        9.72       -2.07     44.70 o 
 -11   3  12       13.97      -21.60     40.11 o 
 -10   3  12      310.75      283.81    148.76 o 
  -9   3  12      181.61      216.90    131.61 o 
  -8   3  12      857.17      984.94     93.10 o 
  -7   3  12     1667.65     1826.88    133.64 o 
  -6   3  12      718.67      711.27    131.56 o 
  -5   3  12        6.32        5.84     32.96 o 
  -4   3  12      610.74      751.16     39.43 o 
  -3   3  12      571.30      617.79     53.34 o 
  -2   3  12      658.00      658.49     28.56 o 
  -1   3  12      684.16      512.22     23.91 o 
   0   3  12      543.64      540.66     24.57 o 
   1   3  12      730.14      562.86     25.37 o 
   2   3  12      760.45      753.03     30.58 o 
   3   3  12      586.79      613.28     44.40 o 
   4   3  12      628.10      743.76     83.78 o 
   5   3  12        4.26      -77.12     82.01 o 
   6   3  12      717.94      619.03     59.41 o 
   7   3  12     1573.32     1546.13    111.57 o 
   8   3  12      925.36      961.83     79.66 o 
   9   3  12      151.05      145.90     71.62 o 
  10   3  12      380.46      352.92     53.34 o 
  11   3  12       24.20       31.56     40.72 o 
  12   3  12        5.48       38.48     82.62 o 
  13   3  12       42.74       64.65     48.53 o 
  14   3  12        4.16       -4.62     57.53 o 
  15   3  12       15.35      -25.44     59.98 o 
 -15   4  12        7.61       60.23     58.99 o 
 -14   4  12       36.79       -0.33     59.23 o 
 -13   4  12        9.29       72.37     41.51 o 
 -12   4  12       16.17      -58.98     74.06 o 
 -11   4  12       81.38       26.21     43.61 o 
 -10   4  12       92.14      117.56     44.51 o 
  -9   4  12      154.88       71.20     42.03 o 
  -8   4  12      152.83      127.32     39.45 o 
  -7   4  12      412.37      574.88    103.46 o 
  -6   4  12       32.33       28.37     24.29 o 
  -5   4  12      717.61      753.59     48.94 o 
  -4   4  12      659.14      861.26     68.96 o 
  -3   4  12       70.03      128.49     22.78 o 
  -2   4  12     1210.96     1207.20     48.68 o 
  -1   4  12     3275.16     3021.04     94.59 o 
   0   4  12        4.88       13.90     12.53 o 
   1   4  12     3396.65     3121.67     95.00 o 
   2   4  12     1096.04     1071.02     39.73 o 
   3   4  12      109.26      138.90     25.62 o 
   4   4  12      664.50      828.86     64.18 o 
   5   4  12      741.69      583.63    102.90 o 
   6   4  12       46.72       21.73     30.60 o 
   7   4  12      424.29      557.32    179.40 o 
   8   4  12      123.86       65.64     54.48 o 
   9   4  12      197.19      161.59     52.64 o 
  10   4  12       88.39      108.31     42.43 o 
  11   4  12       77.00       64.21     50.80 o 
  12   4  12       14.10       -0.77     44.90 o 
  13   4  12        7.94       85.99     84.46 o 
  14   4  12       41.59       68.51     53.63 o 
  15   4  12        5.12      -52.63     52.63 o 
 -15   5  12       31.56        5.69     41.01 o 
 -14   5  12        1.07       16.91     83.62 o 
 -13   5  12        6.70      -27.53     50.80 o 
 -12   5  12       34.34      -20.27     44.93 o 
 -11   5  12       34.05      -30.45     45.90 o 
 -10   5  12      271.26      219.14     88.76 o 
  -9   5  12      352.46      366.72     61.22 o 
  -8   5  12      445.02      327.54    118.17 o 
  -7   5  12      453.51      423.42     98.36 o 
  -6   5  12     1339.52     1274.00     75.39 o 
  -5   5  12      819.57      894.61     83.10 o 
  -4   5  12       40.71       64.23     18.76 o 
  -3   5  12     2791.52     2201.34    118.71 o 
  -2   5  12      721.01      606.64     45.47 o 
  -1   5  12     1147.29     1174.43     62.74 o 
   0   5  12     3796.14     3948.18    191.23 o 
   1   5  12     1215.74     1262.17     51.79 o 
   2   5  12      689.24      676.09     35.27 o 
   3   5  12     2720.51     2130.08     83.98 o 
   4   5  12       51.32       59.68     18.47 o 
   5   5  12      776.44      822.84     49.06 o 
   6   5  12     1428.86     1210.82     89.16 o 
   7   5  12      428.63      416.49     81.43 o 
   8   5  12      374.01      298.55     47.79 o 
   9   5  12      348.96      450.04     88.77 o 
  10   5  12      280.25      280.25     87.54 o 
  11   5  12       32.02        4.47     41.56 o 
  12   5  12       33.37       40.52     55.70 o 
  13   5  12        4.49      -13.07     47.92 o 
  14   5  12        0.40       24.59     83.24 o 
  15   5  12       32.75       42.84     63.65 o 
 -15   6  12        5.49       92.42     44.39 o 
 -14   6  12        2.40       -8.90     75.09 o 
 -13   6  12        4.98      -18.55     48.41 o 
 -12   6  12       52.17       56.49     77.73 o 
 -11   6  12       40.85       65.88     47.80 o 
 -10   6  12       92.32      115.68     45.29 o 
  -9   6  12      238.60      214.49     75.91 o 
  -8   6  12       31.66       46.65     60.59 o 
  -7   6  12      746.95      863.66    151.31 o 
  -6   6  12       17.36       51.07    102.63 o 
  -5   6  12     1852.02     1869.19     94.63 o 
  -4   6  12      866.56      924.23     77.86 o 
  -3   6  12      393.53      513.72    104.63 o 
  -2   6  12       66.98       71.33     19.72 o 
  -1   6  12     2646.45     2538.20    114.67 o 
   0   6  12       54.04       97.72     23.90 o 
   1   6  12     2488.50     2336.38    104.70 o 
   2   6  12       36.03       25.02     12.02 o 
   3   6  12      365.03      434.96     40.64 o 
   4   6  12      839.92      895.06     89.97 o 
   5   6  12     1961.47     2047.38     94.23 o 
   6   6  12       29.43       51.97     49.58 o 
   7   6  12      661.03      764.89    102.27 o 
   8   6  12       36.62       29.12     34.58 o 
   9   6  12      218.41      266.96     49.06 o 
  10   6  12       85.77       28.77     42.02 o 
  11   6  12       46.86       37.76     44.36 o 
  12   6  12       61.36       33.61     55.70 o 
  13   6  12        3.56       36.57     80.18 o 
  14   6  12        3.65      -46.51     55.08 o 
  15   6  12        4.79      -28.15     59.98 o 
 -14   7  12        2.98      136.80     41.75 o 
 -13   7  12       13.10      -48.35    154.85 o 
 -12   7  12       31.97       38.05     51.13 o 
 -11   7  12       87.83      123.52     49.90 o 
 -10   7  12      171.96      119.13     47.46 o 
  -9   7  12       94.92       56.60     41.88 o 
  -8   7  12      445.01      362.52     83.27 o 
  -7   7  12      885.76      921.62     63.22 o 
  -6   7  12      445.59      445.23     63.67 o 
  -5   7  12       58.23       50.43     21.91 o 
  -4   7  12      258.51      221.99     31.99 o 
  -3   7  12      244.99      221.45     24.80 o 
  -2   7  12      725.62      721.55     64.96 o 
  -1   7  12      880.43      919.57     55.33 o 
   0   7  12     2147.97     2472.86    119.94 o 
   1   7  12      932.72     1020.85     61.91 o 
   2   7  12      619.39      607.85     53.48 o 
   3   7  12      215.87      191.70     23.56 o 
   4   7  12      292.96      258.12     26.97 o 
   5   7  12       68.53       64.63     23.89 o 
   6   7  12      493.40      529.54     52.58 o 
   7   7  12      830.84      852.13     74.27 o 
   8   7  12      374.96      362.29     50.89 o 
   9   7  12       87.99      160.86     43.81 o 
  10   7  12      182.05      135.94     46.30 o 
  11   7  12       95.51      107.88     48.43 o 
  12   7  12       30.41       37.95     49.30 o 
  13   7  12        9.30        0.05     82.01 o 
  14   7  12        5.07      -57.53     57.53 o 
 -14   8  12        7.81       46.51     61.20 o 
 -13   8  12        1.92       65.60     54.83 o 
 -12   8  12       65.30       27.65     69.16 o 
 -11   8  12       43.17       48.80     88.14 o 
 -10   8  12      205.55      238.57    131.00 o 
  -9   8  12      113.86       96.97     82.63 o 
  -8   8  12       35.41       57.88     33.84 o 
  -7   8  12      415.26      479.05     72.79 o 
  -6   8  12       30.23      124.08     95.61 o 
  -5   8  12      909.01     1001.32     58.32 o 
  -4   8  12      462.38      470.65     36.58 o 
  -3   8  12      309.09      396.13     48.60 o 
  -2   8  12      814.98      922.51     55.87 o 
  -1   8  12     1902.96     2039.34    108.33 o 
   0   8  12      228.36      201.95     26.15 o 
   1   8  12     2023.23     2043.88    107.08 o 
   2   8  12      791.65      873.55     49.57 o 
   3   8  12      263.54      335.94     44.05 o 
   4   8  12      462.49      493.26     80.21 o 
   5   8  12      929.89      896.61     55.44 o 
   6   8  12       35.68       53.19     23.37 o 
   7   8  12      362.89      397.30     51.25 o 
   8   8  12       26.32       36.55     36.43 o 
   9   8  12       81.77       88.74     42.38 o 
  10   8  12      193.79      221.08     97.33 o 
  11   8  12       46.89       74.38     48.49 o 
  12   8  12       77.70      121.86     52.87 o 
  13   8  12        1.38       -6.12     58.76 o 
  14   8  12       11.54       78.34     67.32 o 
 -13   9  12        7.52       36.72     56.31 o 
 -12   9  12        3.18       58.40     52.01 o 
 -11   9  12       99.60       21.43    105.89 o 
 -10   9  12       63.46       55.23     45.09 o 
  -9   9  12       60.45      105.91     44.90 o 
  -8   9  12      349.16      357.01     41.15 o 
  -7   9  12      194.34      144.99     30.38 o 
  -6   9  12      876.96      743.77     52.22 o 
  -5   9  12      390.76      479.89     38.50 o 
  -4   9  12      271.71      207.30     35.94 o 
  -3   9  12      992.27      995.80     56.94 o 
  -2   9  12      447.29      488.64     39.27 o 
  -1   9  12     3077.64     2869.23    143.15 o 
   0   9  12     1826.76     1590.84     82.47 o 
   1   9  12     3051.43     2823.68    149.81 o 
   2   9  12      385.65      418.74     42.99 o 
   3   9  12      934.71      990.09     76.12 o 
   4   9  12      297.98      237.61     39.53 o 
   5   9  12      358.25      470.88     53.66 o 
   6   9  12      864.06      800.04     53.45 o 
   7   9  12      190.77      114.02     47.13 o 
   8   9  12      296.01      283.09     49.60 o 
   9   9  12       55.89       75.68     42.55 o 
  10   9  12       74.41       49.35     44.58 o 
  11   9  12      105.64       82.89     52.03 o 
  12   9  12        5.73      -42.50    100.37 o 
  13   9  12       11.01      -58.76     58.76 o 
 -13  10  12        2.06       69.77     58.76 o 
 -12  10  12       65.64      105.27     57.53 o 
 -11  10  12       16.16       36.39     81.40 o 
 -10  10  12       74.90       82.96    105.89 o 
  -9  10  12       53.79       69.06     60.59 o 
  -8  10  12       30.11       25.50     32.36 o 
  -7  10  12      865.92      832.69     60.56 o 
  -6  10  12      210.18      251.27     62.38 o 
  -5  10  12      641.22      644.10     59.49 o 
  -4  10  12      645.06      705.87     48.97 o 
  -3  10  12       81.34       69.06     29.48 o 
  -2  10  12     1330.41     1216.76     63.91 o 
  -1  10  12     2012.66     2142.39    103.93 o 
   0  10  12      535.02      533.90     53.03 o 
   1  10  12     1929.68     2082.07    123.36 o 
   2  10  12     1293.73     1268.75    186.27 o 
   3  10  12       94.83      102.50     36.24 o 
   4  10  12      556.39      556.99     60.94 o 
   5  10  12      659.20      608.82     62.18 o 
   6  10  12      234.09      208.87     90.60 o 
   7  10  12      837.95      724.91     70.56 o 
   8  10  12       43.23        0.31     39.00 o 
   9  10  12       49.79       69.58     44.40 o 
  10  10  12       67.72       89.75     58.76 o 
  11  10  12       23.60       69.13     49.58 o 
  12  10  12       69.24       62.43     59.98 o 
  13  10  12        3.72      -58.76     58.76 o 
 -12  11  12        9.47       -6.12     53.86 o 
 -11  11  12       34.55       11.39     59.37 o 
 -10  11  12       14.68      -11.32     44.09 o 
  -9  11  12        8.54       11.02     42.70 o 
  -8  11  12      410.17      421.76     67.95 o 
  -7  11  12      370.82      311.70     39.20 o 
  -6  11  12      458.50      401.44     42.12 o 
  -5  11  12       74.62      100.15     44.28 o 
  -4  11  12      113.83      113.31     27.64 o 
  -3  11  12      165.86      200.75     29.14 o 
  -2  11  12      444.35      484.52     70.17 o 
  -1  11  12      775.17      873.07    118.81 o 
   0  11  12     1073.38     1108.47     82.67 o 
   1  11  12      822.75      875.56     62.13 o 
   2  11  12      453.85      446.15     54.76 o 
   3  11  12      120.74      125.42     38.92 o 
   4  11  12       93.13       95.11     37.73 o 
   5  11  12       64.32       35.07     35.00 o 
   6  11  12      473.69      416.10     53.27 o 
   7  11  12      363.67      325.00     50.69 o 
   8  11  12      410.99      423.23     71.02 o 
   9  11  12        5.06      -40.10     40.10 o 
  10  11  12       23.83       12.90     47.19 o 
  11  11  12       28.75      -51.41     53.86 o 
  12  11  12       11.66        2.45     59.98 o 
 -11  12  12       42.37      127.31     56.31 o 
 -10  12  12       19.50       12.42     48.69 o 
  -9  12  12       11.81       68.90     44.40 o 
  -8  12  12       27.28       22.91     30.45 o 
  -7  12  12      222.22      205.01     50.63 o 
  -6  12  12      139.37       99.87     37.28 o 
  -5  12  12       59.89       29.28     26.47 o 
  -4  12  12      158.90      174.45     29.67 o 
  -3  12  12       86.94       67.52     26.86 o 
  -2  12  12      117.13      120.22     26.33 o 
  -1  12  12      507.61      496.34     43.11 o 
   0  12  12        9.22       73.74     52.00 o 
   1  12  12      546.57      628.60     86.79 o 
   2  12  12      107.03      135.10     39.83 o 
   3  12  12       75.44       63.20     36.81 o 
   4  12  12      170.28      168.69     41.37 o 
   5  12  12       63.58       49.82     42.23 o 
   6  12  12      151.22      154.43     42.38 o 
   7  12  12      237.43      264.91     49.05 o 
   8  12  12       19.20       60.08     40.35 o 
   9  12  12        6.61      -23.73     39.40 o 
 -10  13  12       27.68       33.05     55.08 o 
  -9  13  12       18.73       29.38     51.41 o 
  -8  13  12        8.02      -16.82     41.26 o 
  -7  13  12       76.70      129.88     44.41 o 
  -6  13  12       29.23       38.93     27.41 o 
  -5  13  12      207.85      173.75     31.62 o 
  -4  13  12       12.71      -16.05     24.38 o 
  -3  13  12      104.74      121.94     28.45 o 
  -2  13  12       90.24       79.99     27.39 o 
  -1  13  12      152.56      142.77     31.56 o 
   0  13  12      219.68      148.77     88.15 o 
   1  13  12      162.70      169.87     35.86 o 
   2  13  12      106.35       57.54     38.83 o 
   3  13  12      116.38      189.32     48.35 o 
   4  13  12       12.03       14.42     37.05 o 
   5  13  12      201.47      173.49     44.11 o 
   6  13  12       31.36       30.99     40.10 o 
   7  13  12       65.80        3.06     39.62 o 
   8  13  12        4.75       -1.19     49.57 o 
   9  13  12       16.24       28.15     46.51 o 
  10  13  12       35.46       58.76     50.19 o 
  -9  14  12       12.58      100.37     56.31 o 
  -8  14  12        7.50       24.48     50.19 o 
  -7  14  12       21.59       44.82     39.30 o 
  -6  14  12       47.64       22.86     28.40 o 
  -5  14  12       33.00       30.49     27.76 o 
  -4  14  12      291.87      295.94     38.17 o 
  -3  14  12       19.69       12.85     25.57 o 
  -2  14  12      143.17      122.99     28.05 o 
  -1  14  12       79.88       85.21     28.76 o 
   0  14  12        9.73       -4.55     35.76 o 
   1  14  12       83.44       85.81     36.33 o 
   2  14  12      128.67      158.70     44.01 o 
   3  14  12       21.21       83.55     42.02 o 
   4  14  12      286.06      285.93     52.22 o 
   5  14  12       44.44       75.59     41.60 o 
   6  14  12       52.49       68.67     41.60 o 
   7  14  12       13.96       52.30     42.78 o 
   8  14  12        4.46       15.91     46.51 o 
   9  14  12       14.66        8.57     47.74 o 
  -7  15  12       42.67        9.79     42.84 o 
  -6  15  12        1.08       44.47     42.47 o 
  -5  15  12       77.60       54.98     41.49 o 
  -4  15  12       28.94       51.85     34.24 o 
  -3  15  12      130.42      110.52     36.20 o 
  -2  15  12       43.83       30.22     31.76 o 
  -1  15  12       70.93       53.86     63.65 o 
   0  15  12        0.64      -20.46     41.01 o 
   1  15  12       77.14       82.35     88.14 o 
   2  15  12       44.42       55.67     44.30 o 
   3  15  12      124.61       96.66     45.50 o 
   4  15  12       22.38       -4.11     55.08 o 
   5  15  12       64.03       51.41     44.03 o 
   6  15  12        2.75        4.90     45.29 o 
   7  15  12       33.15      -13.47     46.52 o 
  -5  16  12       17.41       17.14     45.29 o 
  -4  16  12      172.12      206.89     58.76 o 
  -3  16  12       42.19       56.31     45.29 o 
   3  16  12       35.26      127.31    116.29 o 
   4  16  12      177.09      260.76    126.09 o 
   1   0  13      767.81      552.61     29.22 o 
   2   0  13     3084.28     2803.98     97.01 o 
   3   0  13     1186.15     1371.44     50.54 o 
   4   0  13     1158.43     1090.72     81.38 o 
   5   0  13     3422.75     3261.02    160.61 o 
   6   0  13     2554.89     2764.00    175.41 o 
   7   0  13        5.53      285.21    132.20 o 
   8   0  13      243.45     1311.27    224.05 o 
   9   0  13      424.92      379.28     75.92 o 
  10   0  13       89.02      130.96    135.88 o 
  11   0  13        7.28       35.35     45.90 o 
  12   0  13      122.27       48.54     94.87 o 
  13   0  13      169.05      106.16    143.23 o 
  14   0  13      138.81       88.41    117.52 o 
  15   0  13       10.37        3.67     56.31 o 
 -15   1  13       58.04       48.96     57.53 o 
 -14   1  13       39.62      -78.58     78.95 o 
 -13   1  13      101.56       20.43    141.39 o 
 -12   1  13       43.71       25.37     43.75 o 
 -11   1  13      439.13      321.21    175.72 o 
 -10   1  13      131.93      140.81     45.61 o 
  -9   1  13      551.56      518.73    127.98 o 
  -8   1  13       61.07      140.12     40.76 o 
  -7   1  13     2490.64     2375.58    181.60 o 
  -6   1  13      255.43     1033.38    176.31 o 
  -5   1  13     2520.74     2391.00    182.55 o 
  -4   1  13      454.75      414.16     26.50 o 
  -3   1  13      743.10      773.33     31.65 o 
  -2   1  13      578.66      652.62     28.35 o 
  -1   1  13      155.61      144.57     15.86 o 
   0   1  13        3.49        2.34      9.27 o 
   1   1  13      190.90      175.88     14.22 o 
   2   1  13      537.29      631.55     28.59 o 
   3   1  13      585.79      708.12     31.98 o 
   4   1  13      465.70      418.41     25.97 o 
   5   1  13     2405.12     2138.06    143.04 o 
   6   1  13      300.25      874.25    168.97 o 
   7   1  13     2556.58     2443.22    180.39 o 
   8   1  13       64.73      143.08     40.76 o 
   9   1  13      564.15      524.93    134.71 o 
  10   1  13      134.53      126.35     44.48 o 
  11   1  13      454.32      401.36    118.17 o 
  12   1  13       41.30       30.44     74.67 o 
  13   1  13      114.83       57.87     48.96 o 
  14   1  13       39.19       23.35     51.57 o 
  15   1  13       57.67       82.02     59.98 o 
 -15   2  13        1.11      -30.60     55.08 o 
 -14   2  13       64.29      -18.53    164.64 o 
 -13   2  13      110.82       41.98    126.70 o 
 -12   2  13      215.02      221.68    235.67 o 
 -11   2  13       70.15       30.46    135.88 o 
 -10   2  13      276.17      260.66    154.27 o 
  -9   2  13      115.48       95.16     39.94 o 
  -8   2  13      930.79      837.39    238.29 o 
  -7   2  13      345.84      371.90     63.67 o 
  -6   2  13     3278.00     3370.72    156.88 o 
  -5   2  13     1457.57     1411.80     63.05 o 
  -4   2  13      661.17      523.00     58.52 o 
  -3   2  13     1400.69     1406.29     50.19 o 
  -2   2  13     1217.09     1147.07     42.48 o 
  -1   2  13      447.76      574.73     26.34 o 
   0   2  13      125.12      156.05     15.23 o 
   1   2  13      425.74      562.42     29.31 o 
   2   2  13     1133.77     1082.64     51.42 o 
   3   2  13     1428.82     1377.60     47.78 o 
   4   2  13      596.36      561.36     36.24 o 
   5   2  13     1425.98     1388.97    124.54 o 
   6   2  13     3322.45     3396.59    207.68 o 
   7   2  13      394.71      408.12     52.04 o 
   8   2  13      971.01      824.32    201.54 o 
   9   2  13      131.09      105.71     40.80 o 
  10   2  13      267.69      184.72     71.01 o 
  11   2  13       62.55       27.06     43.25 o 
  12   2  13      227.09      121.13    134.06 o 
  13   2  13      105.79       15.50     48.74 o 
  14   2  13       71.81       92.36     53.22 o 
  15   2  13        2.43       -3.67     58.76 o 
 -15   3  13       17.84      -24.48     56.31 o 
 -14   3  13       10.97      -11.16     80.18 o 
 -13   3  13      281.70      210.58    252.82 o 
 -12   3  13       40.57        2.46     42.49 o 
 -11   3  13      431.06      351.55    105.31 o 
 -10   3  13      182.51      126.40     45.76 o 
  -9   3  13      177.36      195.05     46.74 o 
  -8   3  13      237.22      288.65    230.17 o 
  -7   3  13     2467.27     2375.25    118.93 o 
  -6   3  13       55.52       74.20     54.93 o 
  -5   3  13      609.36      648.21     46.85 o 
  -4   3  13      974.27     1034.42     47.12 o 
  -3   3  13      117.64      131.25     29.66 o 
  -2   3  13      123.64      146.14     16.07 o 
  -1   3  13       45.55       43.34     10.05 o 
   0   3  13        0.55       14.40      9.31 o 
   1   3  13       47.46       40.71     13.55 o 
   2   3  13      120.03      148.96     13.55 o 
   3   3  13      105.19       72.58     65.01 o 
   4   3  13      914.50     1033.82     56.39 o 
   5   3  13      672.56      683.96     43.77 o 
   6   3  13       82.71       95.39     45.91 o 
   7   3  13     2462.10     2508.78    173.00 o 
   8   3  13      215.52      218.18    102.84 o 
   9   3  13      187.32      204.27     45.87 o 
  10   3  13      160.84      245.32     50.25 o 
  11   3  13      445.56      406.18    186.74 o 
  12   3  13       37.67       13.89     45.08 o 
  13   3  13      277.62      238.45     58.85 o 
  14   3  13       10.96      -30.74     49.77 o 
  15   3  13       19.10       48.96     59.98 o 
 -15   4  13       18.49       57.53     62.43 o 
 -14   4  13      167.58       62.89    135.89 o 
 -13   4  13      138.77       87.23    111.40 o 
 -12   4  13      362.10      329.23     93.67 o 
 -11   4  13      216.26      171.72    142.02 o 
 -10   4  13      206.88      214.40    115.08 o 
  -9   4  13      131.49      110.79     44.28 o 
  -8   4  13      394.40      465.74     59.06 o 
  -7   4  13       58.78      131.90     41.33 o 
  -6   4  13      881.93      850.47     54.89 o 
  -5   4  13      969.29      924.56     62.38 o 
  -4   4  13      229.79      213.97     45.82 o 
  -3   4  13     2781.28     2732.21    158.21 o 
  -2   4  13      119.84       99.91     20.54 o 
  -1   4  13      440.61      566.05     29.65 o 
   0   4  13      551.28      424.77     22.04 o 
   1   4  13      484.58      619.89     26.91 o 
   2   4  13      109.48      134.36     20.53 o 
   3   4  13     2799.40     2798.05    104.83 o 
   4   4  13      283.91      262.69     25.73 o 
   5   4  13      934.59      960.59     75.37 o 
   6   4  13      781.10      724.51     66.73 o 
   7   4  13       47.43       54.98     33.60 o 
   8   4  13      406.20      430.98     88.78 o 
   9   4  13      133.94      137.46     42.38 o 
  10   4  13      207.75      217.58     48.04 o 
  11   4  13      208.73      176.39    105.90 o 
  12   4  13      365.96      245.05     56.51 o 
  13   4  13      139.27      167.46     55.66 o 
  14   4  13      160.63      214.87     62.29 o 
  15   4  13       22.51      -44.07     57.53 o 
 -15   5  13       60.77       24.48     61.21 o 
 -14   5  13       44.81       45.18     37.66 o 
 -13   5  13      333.28      314.66    148.76 o 
 -12   5  13      116.09       54.34    134.66 o 
 -11   5  13      237.40      230.51    155.48 o 
 -10   5  13      112.30      138.01     46.83 o 
  -9   5  13       89.71      118.36     44.45 o 
  -8   5  13       98.14      107.47     77.73 o 
  -7   5  13     1109.22     1141.23     77.51 o 
  -6   5  13      120.54      149.45     28.01 o 
  -5   5  13      220.79      344.05     83.11 o 
  -4   5  13      432.11      438.51     36.45 o 
  -3   5  13       38.16       73.94     21.59 o 
  -2   5  13      164.73      140.39     45.50 o 
  -1   5  13       37.03       25.26     20.01 o 
   0   5  13       98.73       94.86     19.50 o 
   1   5  13       53.34       70.23     16.08 o 
   2   5  13      164.48      157.73     18.96 o 
   3   5  13       12.95       50.90     16.81 o 
   4   5  13      436.09      435.62     30.43 o 
   5   5  13      236.64      334.07     30.68 o 
   6   5  13      104.15       58.71     56.92 o 
   7   5  13     1109.38     1155.91     86.99 o 
   8   5  13       81.39       81.38     36.91 o 
   9   5  13       96.09      119.78     41.32 o 
  10   5  13      103.43      118.29     44.48 o 
  11   5  13      225.98      124.79     49.75 o 
  12   5  13      115.39       40.84     63.66 o 
  13   5  13      323.86      235.17     61.94 o 
  14   5  13       49.95       24.48     59.98 o 
  15   5  13       61.69       83.24     64.88 o 
 -14   6  13       85.28      199.48     44.95 o 
 -13   6  13       37.41      -79.47    170.15 o 
 -12   6  13      232.70      282.96    175.68 o 
 -11   6  13      267.99      134.04    211.81 o 
 -10   6  13      145.77      190.34    142.62 o 
  -9   6  13      228.04      239.89     50.77 o 
  -8   6  13      213.85      226.37     47.46 o 
  -7   6  13      194.40      167.02     30.29 o 
  -6   6  13     1380.56     1227.75    117.36 o 
  -5   6  13      466.45      464.55     47.15 o 
  -4   6  13      620.67      747.60     53.68 o 
  -3   6  13     1051.79     1179.03     63.11 o 
  -2   6  13       61.20       41.91     21.57 o 
  -1   6  13      287.17      345.70     38.86 o 
   0   6  13      509.63      555.87     38.63 o 
   1   6  13      233.03      238.77     31.46 o 
   2   6  13       33.45       17.09     11.32 o 
   3   6  13     1071.06     1126.06     47.54 o 
   4   6  13      617.94      706.02     45.92 o 
   5   6  13      466.13      527.84     95.26 o 
   6   6  13     1389.99     1299.04    134.07 o 
   7   6  13      161.75      147.25     38.65 o 
   8   6  13      237.58      205.86     44.24 o 
   9   6  13      251.54      250.98     49.54 o 
  10   6  13      124.96      108.52     46.37 o 
  11   6  13      281.96      428.03     60.85 o 
  12   6  13      237.51      270.74     60.54 o 
  13   6  13       37.89       27.85     52.02 o 
  14   6  13       88.33      101.60     64.88 o 
 -14   7  13       20.77       64.88     62.43 o 
 -13   7  13      132.59      176.18    313.39 o 
 -12   7  13       27.85       93.52     51.57 o 
 -11   7  13      117.83      129.51     52.18 o 
 -10   7  13       86.63       94.43     46.74 o 
  -9   7  13      117.83      158.10     60.60 o 
  -8   7  13      229.47      267.97    120.30 o 
  -7   7  13     1110.61     1147.27     71.21 o 
  -6   7  13      148.80      107.66     28.99 o 
  -5   7  13      454.43      378.41     47.33 o 
  -4   7  13      284.25      323.17     29.25 o 
  -3   7  13      160.04      267.22     89.82 o 
  -2   7  13      253.40      255.32     57.01 o 
  -1   7  13      885.81     1030.25     66.69 o 
   0   7  13        3.05       40.41     17.93 o 
   1   7  13      982.11     1040.27     59.02 o 
   2   7  13      201.34      197.73     55.31 o 
   3   7  13      237.06      313.51     40.52 o 
   4   7  13      225.14      230.95     27.55 o 
   5   7  13      436.07      398.18     34.04 o 
   6   7  13      113.42       86.28     24.66 o 
   7   7  13     1155.36     1221.60    137.23 o 
   8   7  13      215.13      169.57     42.93 o 
   9   7  13      136.56      160.96    122.42 o 
  10   7  13       76.06       58.50     43.31 o 
  11   7  13      126.46       56.94     47.33 o 
  12   7  13       23.04      -33.00     46.57 o 
  13   7  13      130.74      144.20     58.92 o 
  14   7  13       20.35       24.48     63.65 o 
 -13   8  13       12.11       68.55     58.76 o 
 -12   8  13      112.65      133.79    122.42 o 
 -11   8  13       92.86       74.95    116.91 o 
 -10   8  13      134.25      118.17     53.86 o 
  -9   8  13      354.20      417.70    165.91 o 
  -8   8  13      533.99      507.28     47.30 o 
  -7   8  13      320.87      344.19     38.56 o 
  -6   8  13      493.62      488.65     42.61 o 
  -5   8  13      617.65      535.69     48.38 o 
  -4   8  13       90.01      155.19     24.98 o 
  -3   8  13     1119.09     1126.42    104.76 o 
  -2   8  13      595.92      559.79     48.40 o 
  -1   8  13      260.47      362.16     96.16 o 
   0   8  13      283.98      311.76     28.90 o 
   1   8  13      225.51      330.67     67.84 o 
   2   8  13      713.37      623.99     80.10 o 
   3   8  13     1045.00     1000.03     91.89 o 
   4   8  13       99.29      112.76     77.74 o 
   5   8  13      551.58      452.94     63.07 o 
   6   8  13      499.34      449.78     38.86 o 
   7   8  13      309.18      271.94     34.15 o 
   8   8  13      559.37      616.61     63.31 o 
   9   8  13      351.35      315.76     54.97 o 
  10   8  13      146.04      105.47     46.68 o 
  11   8  13      102.70      126.17     50.24 o 
  12   8  13       98.24      160.01     56.31 o 
  13   8  13       13.92       68.55     62.43 o 
 -13   9  13       70.02      217.89     67.33 o 
 -12   9  13        1.91        6.40     83.24 o 
 -11   9  13       27.71       -3.49     46.63 o 
 -10   9  13      166.65      186.78     53.52 o 
  -9   9  13      195.80      166.72     52.03 o 
  -8   9  13      354.44      290.53     40.03 o 
  -7   9  13      234.49      316.78     42.35 o 
  -6   9  13      356.46      340.64    108.28 o 
  -5   9  13      407.09      358.53     46.66 o 
  -4   9  13      321.25      382.64     61.86 o 
  -3   9  13      122.11      105.29     25.64 o 
  -2   9  13      529.16      455.58     68.12 o 
  -1   9  13      572.18      523.12     41.66 o 
   0   9  13       26.47       49.03     20.94 o 
   1   9  13      584.96      524.65     41.17 o 
   2   9  13      461.79      390.98     33.31 o 
   3   9  13      150.16      129.05     82.02 o 
   4   9  13      272.06      258.39    121.21 o 
   5   9  13      356.34      289.62     46.00 o 
   6   9  13      310.81      219.01     44.41 o 
   7   9  13      245.37      240.43     34.81 o 
   8   9  13      357.23      313.22     50.48 o 
   9   9  13      211.26      219.04     50.19 o 
  10   9  13      162.84      163.27     50.78 o 
  11   9  13       32.01       54.47     52.02 o 
  12   9  13        2.00      -42.84     55.08 o 
  13   9  13       61.80       -6.12     62.43 o 
 -12  10  13       10.24        1.22     51.41 o 
 -11  10  13       83.10       25.71    121.19 o 
 -10  10  13       51.50       72.68     53.25 o 
  -9  10  13      429.33      464.13    221.01 o 
  -8  10  13       13.28       22.61     28.97 o 
  -7  10  13       66.99       82.37     41.92 o 
  -6  10  13      301.53      294.30     72.91 o 
  -5  10  13      887.61      842.34     59.41 o 
  -4  10  13      965.94     1059.17     59.82 o 
  -3  10  13      501.91      502.29     67.17 o 
  -2  10  13      804.59      849.77     56.24 o 
  -1  10  13      239.93      226.97     31.04 o 
   0  10  13      105.77      123.75     29.39 o 
   1  10  13      235.59      206.54     27.58 o 
   2  10  13      777.02      831.60     62.13 o 
   3  10  13      499.13      429.89     83.88 o 
   4  10  13      882.82      944.36     80.99 o 
   5  10  13      836.68      946.13    157.40 o 
   6  10  13      307.86      264.89     58.77 o 
   7  10  13       59.04       93.76     59.37 o 
   8  10  13       11.90       24.57     36.31 o 
   9  10  13      451.14      426.03     60.37 o 
  10  10  13       55.52       23.45     49.58 o 
  11  10  13       91.53       82.82     67.33 o 
  12  10  13        8.06      -20.81     59.98 o 
 -11  11  13       16.07      -11.02     48.96 o 
 -10  11  13       77.61       66.00     73.45 o 
  -9  11  13       40.11       51.80     43.95 o 
  -8  11  13       72.18      123.05     33.40 o 
  -7  11  13       32.03       19.92     29.73 o 
  -6  11  13      124.86      130.93     70.97 o 
  -5  11  13      467.53      437.53     40.83 o 
  -4  11  13      333.11      342.06     64.46 o 
  -3  11  13      142.30      132.44     27.16 o 
  -2  11  13       51.53       43.52     27.28 o 
  -1  11  13      151.00      165.74     29.28 o 
   0  11  13       34.18       38.72     51.83 o 
   1  11  13      130.03      125.57     25.81 o 
   2  11  13       58.45       95.71     31.38 o 
   3  11  13      122.49      169.13     41.61 o 
   4  11  13      315.12      277.32     47.96 o 
   5  11  13      473.23      468.07     55.28 o 
   6  11  13      103.09      120.65     40.35 o 
   7  11  13       49.50       81.22     39.55 o 
   8  11  13       74.09       80.55     40.51 o 
   9  11  13       32.76       74.99     40.79 o 
  10  11  13       75.86       93.03    111.40 o 
  11  11  13       22.21       29.38     58.76 o 
 -11  12  13       30.20       47.74     53.86 o 
 -10  12  13       39.22       62.43     56.31 o 
  -9  12  13      100.37       67.66     82.02 o 
  -8  12  13       27.21       36.87     31.98 o 
  -7  12  13       58.59       48.83     31.82 o 
  -6  12  13       83.04       61.11     32.91 o 
  -5  12  13      168.13      177.55     31.05 o 
  -4  12  13      158.50      177.95     30.37 o 
  -3  12  13      360.27      411.79     37.79 o 
  -2  12  13       74.62      118.83     28.60 o 
  -1  12  13       95.06       44.60     25.72 o 
   0  12  13       27.36       25.94     25.61 o 
   1  12  13       91.64      105.49     33.51 o 
   2  12  13       76.32      100.87     33.58 o 
   3  12  13      368.24      430.83     54.42 o 
   4  12  13      173.02       95.57     40.19 o 
   5  12  13      160.65      118.86     41.20 o 
   6  12  13       98.10       45.35     38.23 o 
   7  12  13       58.80      103.67     42.47 o 
   8  12  13       19.37       20.95     39.55 o 
   9  12  13      102.69       87.94     67.94 o 
  10  12  13       37.93       82.01     48.96 o 
  -9  13  13       22.71       67.32     56.31 o 
  -8  13  13       62.12       54.91     35.91 o 
  -7  13  13       70.28       12.36     35.46 o 
  -6  13  13       11.51       31.02     29.88 o 
  -5  13  13       64.22       55.39     27.96 o 
  -4  13  13       79.56       64.24     27.34 o 
  -3  13  13       71.05       42.27     25.95 o 
  -2  13  13       42.69       30.48     26.40 o 
  -1  13  13       51.23       21.87     34.66 o 
   0  13  13        1.67       20.83     25.21 o 
   1  13  13       49.76       63.68     35.87 o 
   2  13  13       36.81       47.97     32.63 o 
   3  13  13       94.48       87.42     40.62 o 
   4  13  13       64.43       43.23     59.98 o 
   5  13  13       72.09       91.66     42.02 o 
   6  13  13       17.04       21.47     40.27 o 
   7  13  13       68.41       40.65     41.37 o 
   8  13  13       60.89       71.23     43.48 o 
   9  13  13       24.37       42.84     50.19 o 
  10  13  13       43.79       63.65     52.64 o 
  -8  14  13       38.16        3.67     52.64 o 
  -7  14  13       76.39       90.57     53.25 o 
  -6  14  13       86.20       84.28     30.53 o 
  -5  14  13       21.33       49.75     28.05 o 
  -4  14  13       64.42       51.76     28.29 o 
  -3  14  13      114.40      135.56     30.85 o 
  -2  14  13       95.08       77.63     29.35 o 
  -1  14  13       37.02       28.05     26.91 o 
   0  14  13        9.95       17.22     36.14 o 
   1  14  13       49.29       57.45     38.94 o 
   2  14  13       93.16       84.01     35.97 o 
   3  14  13      109.67      125.09     44.58 o 
   4  14  13       61.94       65.79     41.61 o 
   5  14  13       20.44       33.96     41.62 o 
   6  14  13       83.98      126.90     71.61 o 
   7  14  13       75.03      109.21     47.10 o 
   8  14  13       42.55       57.53     48.96 o 
  -7  15  13      123.92      156.69     55.09 o 
  -6  15  13       19.43       22.03     45.29 o 
  -5  15  13       31.13       33.24     40.01 o 
  -4  15  13       48.98       61.05     55.08 o 
  -3  15  13        2.78       16.27     36.85 o 
  -2  15  13        5.41        9.30     27.53 o 
  -1  15  13       54.64       24.14     39.37 o 
   0  15  13        6.60      -12.64     42.84 o 
   1  15  13       59.16       26.93     58.15 o 
   2  15  13        3.97        0.96     36.76 o 
   3  15  13        1.11      -11.39     71.61 o 
   4  15  13       43.69       53.03     53.25 o 
   5  15  13       29.38       67.34     91.81 o 
   6  15  13       14.91        3.67     47.74 o 
   7  15  13      130.07      157.92     55.09 o 
  -4  16  13        4.47      -15.91     40.39 o 
  -3  16  13       70.11       62.43     46.52 o 
   4  16  13        4.37       22.03     50.19 o 
   0   0  14     6823.77     6775.04    283.50 o 
   1   0  14      247.10      252.05     18.30 o 
   2   0  14     5735.07     5294.20    178.04 o 
   3   0  14      198.41      185.83     16.56 o 
   4   0  14     1039.12      723.30     40.24 o 
   5   0  14      853.19      786.90     62.88 o 
   6   0  14     1571.33     1427.88    177.15 o 
   7   0  14      461.71      507.88    173.89 o 
   8   0  14     1521.76     1662.69    123.19 o 
   9   0  14      655.74      683.01    105.33 o 
  10   0  14      401.85      380.11    112.65 o 
  11   0  14      219.38      212.91    154.26 o 
  12   0  14        4.70       60.31     47.74 o 
  13   0  14        0.03      -16.83     48.35 o 
  14   0  14        3.18       39.41     50.77 o 
  15   0  14       38.07        8.57     57.53 o 
 -15   1  14        2.12        6.12     57.53 o 
 -14   1  14       57.24       37.46     59.37 o 
 -13   1  14       33.50       -5.26     91.20 o 
 -12   1  14        0.68        2.08     42.66 o 
 -11   1  14      137.73       69.89     89.37 o 
 -10   1  14      347.82      284.55    151.22 o 
  -9   1  14      352.93      370.29    171.42 o 
  -8   1  14       14.32       34.50     36.45 o 
  -7   1  14      693.47      640.22    203.33 o 
  -6   1  14      170.40      128.42     26.46 o 
  -5   1  14      300.68      294.66     42.24 o 
  -4   1  14       73.97      136.78     67.23 o 
  -3   1  14     1978.90     1802.64     67.84 o 
  -2   1  14      201.37      203.80     31.52 o 
  -1   1  14     3808.70     3829.30    115.25 o 
   0   1  14     1028.21     1030.04     42.54 o 
   1   1  14     3685.32     3678.53    115.08 o 
   2   1  14      206.95      192.76     16.64 o 
   3   1  14     2025.16     1882.10     65.31 o 
   4   1  14       68.23      111.70     54.33 o 
   5   1  14      280.04      228.74     23.68 o 
   6   1  14      175.75       68.22     38.56 o 
   7   1  14      719.24      663.27     80.23 o 
   8   1  14        9.32      -17.17     34.12 o 
   9   1  14      433.55      413.81    124.90 o 
  10   1  14      351.35      325.05     99.18 o 
  11   1  14      122.21      168.80     48.85 o 
  12   1  14        0.82       11.75     55.08 o 
  13   1  14       33.04      -12.19     56.31 o 
  14   1  14       57.17       66.95     54.69 o 
  15   1  14        2.42      -30.60     55.08 o 
 -15   2  14       33.50        7.34     58.76 o 
 -14   2  14       14.00       95.82     55.36 o 
 -13   2  14       28.07       11.83     88.13 o 
 -12   2  14       21.15       22.98     45.05 o 
 -11   2  14       37.65      -36.38     63.04 o 
 -10   2  14      435.15      352.80    121.84 o 
  -9   2  14       37.32       10.27     37.64 o 
  -8   2  14      746.33      621.90    235.79 o 
  -7   2  14      264.44      272.96     47.42 o 
  -6   2  14     1108.66     1255.79     74.14 o 
  -5   2  14      575.89      578.16     67.53 o 
  -4   2  14      273.48      352.83     25.07 o 
  -3   2  14      123.70      137.18     17.98 o 
  -2   2  14     3933.58     3710.36    121.12 o 
  -1   2  14      655.49      628.81     29.57 o 
   0   2  14     3939.43     4262.02    138.44 o 
   1   2  14      658.02      614.98     35.77 o 
   2   2  14     4017.92     3700.36    138.38 o 
   3   2  14      139.80      154.91     15.25 o 
   4   2  14      297.13      347.52     27.99 o 
   5   2  14      552.23      499.78     60.89 o 
   6   2  14     1097.67     1090.79    161.75 o 
   7   2  14      249.52      303.09     77.13 o 
   8   2  14      805.41      794.88    178.84 o 
   9   2  14       39.08        5.04     37.56 o 
  10   2  14      399.19      281.87    101.02 o 
  11   2  14       37.99       43.81     43.31 o 
  12   2  14       17.82       13.26     44.38 o 
  13   2  14       25.12       77.33     58.76 o 
  14   2  14       14.40       20.81     53.34 o 
  15   2  14       34.76       78.34     61.20 o 
 -15   3  14        3.48       73.44     61.20 o 
 -14   3  14       17.61      -75.31    203.81 o 
 -13   3  14       13.15       11.80     47.55 o 
 -12   3  14       78.36       42.22     49.06 o 
 -11   3  14      321.36      343.27     58.77 o 
 -10   3  14       12.36        1.99     39.13 o 
  -9   3  14      191.54      115.62     42.38 o 
  -8   3  14      100.43       46.79     48.97 o 
  -7   3  14       27.51       63.08     57.57 o 
  -6   3  14      328.58      394.58     37.43 o 
  -5   3  14      211.59      252.74     22.38 o 
  -4   3  14      282.72      220.59     21.32 o 
  -3   3  14       79.57      112.63     23.32 o 
  -2   3  14       61.09       67.66     22.44 o 
  -1   3  14     1129.01     1157.19     44.36 o 
   0   3  14       21.53        0.90     14.97 o 
   1   3  14     1167.38     1199.67     42.48 o 
   2   3  14       54.87       58.29     15.72 o 
   3   3  14       82.56       77.04     12.63 o 
   4   3  14      268.18      226.76     25.89 o 
   5   3  14      198.77      177.58     30.03 o 
   6   3  14      324.83      407.51     49.62 o 
   7   3  14       62.47       76.95     67.94 o 
   8   3  14       92.13       56.77     48.97 o 
   9   3  14      155.71       97.89     43.79 o 
  10   3  14       15.73       30.78     40.89 o 
  11   3  14      300.88      207.93     53.64 o 
  12   3  14       83.57       85.67     49.41 o 
  13   3  14       12.79       49.01     54.47 o 
  14   3  14       16.67       47.14     54.46 o 
  15   3  14        1.46        3.67     61.20 o 
 -15   4  14       27.48      -46.52     57.53 o 
 -14   4  14        4.61      -66.81    100.37 o 
 -13   4  14       10.75       37.67     97.31 o 
 -12   4  14       38.76      -13.97     50.80 o 
 -11   4  14       36.35       37.40     43.73 o 
 -10   4  14      803.05      609.82    218.63 o 
  -9   4  14      137.87       75.77     42.24 o 
  -8   4  14      143.15       79.70     76.51 o 
  -7   4  14      287.31      289.97     41.51 o 
  -6   4  14      666.08      564.04     46.28 o 
  -5   4  14      299.89      362.15     35.39 o 
  -4   4  14      378.42      432.05     40.93 o 
  -3   4  14      222.34      200.63     27.66 o 
  -2   4  14     1244.06     1309.35     65.45 o 
  -1   4  14       80.90       33.78     23.86 o 
   0   4  14     2180.41     2301.43     88.72 o 
   1   4  14       89.60       86.64     12.27 o 
   2   4  14     1218.82     1178.82     50.65 o 
   3   4  14      189.29      171.71     40.03 o 
   4   4  14      398.92      500.42     35.51 o 
   5   4  14      279.78      321.15     31.50 o 
   6   4  14      770.97      643.40     67.06 o 
   7   4  14      263.07      244.12     45.30 o 
   8   4  14      135.43      154.47     41.37 o 
   9   4  14      144.13      158.02     43.84 o 
  10   4  14      797.65      649.31     69.82 o 
  11   4  14       36.57       82.61     47.08 o 
  12   4  14       30.72       37.94     47.27 o 
  13   4  14        8.65       26.54     51.87 o 
  14   4  14        6.67        7.34     58.76 o 
  15   4  14       27.48      -12.24     59.98 o 
 -14   5  14       37.10       64.88     58.76 o 
 -13   5  14        5.25       50.40     52.82 o 
 -12   5  14       15.01      -31.89     43.90 o 
 -11   5  14      210.87      199.00     53.61 o 
 -10   5  14      171.16      196.29     52.38 o 
  -9   5  14      427.37      410.92    146.94 o 
  -8   5  14      347.80      245.53     75.30 o 
  -7   5  14       95.38       85.41     27.92 o 
  -6   5  14      148.28      136.14     28.52 o 
  -5   5  14      338.63      335.17     35.12 o 
  -4   5  14      336.25      279.07     32.46 o 
  -3   5  14      181.46      199.89     40.77 o 
  -2   5  14      179.46      169.47     27.18 o 
  -1   5  14      740.45      495.42     59.31 o 
   0   5  14        2.88       48.50     17.29 o 
   1   5  14      931.79      656.00     56.78 o 
   2   5  14      161.41      141.45     17.24 o 
   3   5  14      185.72      226.74     21.45 o 
   4   5  14      293.24      214.45     38.92 o 
   5   5  14      355.72      368.21     33.01 o 
   6   5  14      123.24      119.31     25.90 o 
   7   5  14      154.37      111.19     42.24 o 
   8   5  14      370.06      282.99     46.58 o 
   9   5  14      466.85      489.78     60.13 o 
  10   5  14      162.07      242.88     50.92 o 
  11   5  14      201.57      136.76     49.09 o 
  12   5  14       19.34       17.10    125.47 o 
  13   5  14        5.64       17.08     74.67 o 
  14   5  14       40.09       30.60     58.76 o 
 -14   6  14       19.18       55.08     61.20 o 
 -13   6  14       11.96       15.73     53.00 o 
 -12   6  14        9.71       44.41     71.00 o 
 -11   6  14       21.44      -10.83     44.70 o 
 -10   6  14      561.27      501.09    102.25 o 
  -9   6  14      369.08      407.89     64.89 o 
  -8   6  14      842.45      973.98     67.54 o 
  -7   6  14       78.51       78.11     28.21 o 
  -6   6  14      252.86      286.14     39.62 o 
  -5   6  14      471.24      597.50     96.14 o 
  -4   6  14       71.64       32.24     22.52 o 
  -3   6  14      166.39      187.41     28.83 o 
  -2   6  14      974.10     1085.60    125.34 o 
  -1   6  14      602.85      823.36     94.92 o 
   0   6  14     2747.80     2975.94    123.83 o 
   1   6  14      634.46      827.16     81.61 o 
   2   6  14     1126.35     1006.30     58.20 o 
   3   6  14      138.54      150.11     22.26 o 
   4   6  14       82.36       64.46     21.21 o 
   5   6  14      403.19      431.78     37.78 o 
   6   6  14      239.04      217.18     31.57 o 
   7   6  14       61.10       80.98     58.15 o 
   8   6  14      946.26      923.00    128.01 o 
   9   6  14      367.33      323.48     89.38 o 
  10   6  14      587.16      562.04     66.80 o 
  11   6  14       16.05       45.35     64.26 o 
  12   6  14        6.48        2.83     61.20 o 
  13   6  14       10.64        0.84     52.58 o 
  14   6  14       21.04      -12.24     59.98 o 
 -13   7  14       13.31        6.12     56.31 o 
 -12   7  14       15.38        9.70    134.65 o 
 -11   7  14       97.98       61.71     50.22 o 
 -10   7  14        4.16        7.48     42.29 o 
  -9   7  14      391.40      352.76    162.85 o 
  -8   7  14      239.54      220.26     35.17 o 
  -7   7  14       97.31      123.67     64.93 o 
  -6   7  14      178.26      215.95     32.01 o 
  -5   7  14      288.21      287.72     55.70 o 
  -4   7  14      793.86      746.05     49.62 o 
  -3   7  14      111.20      113.15     55.81 o 
  -2   7  14      290.55      297.65     44.13 o 
  -1   7  14      534.19      439.21     38.28 o 
   0   7  14       31.34       57.53     33.05 o 
   1   7  14      656.12      533.49     35.76 o 
   2   7  14      340.12      285.98     33.58 o 
   3   7  14      149.06      150.46     62.44 o 
   4   7  14      714.35      638.89     52.44 o 
   5   7  14      282.09      268.26     30.01 o 
   6   7  14      185.57      183.75     28.70 o 
   7   7  14      134.49      183.92     33.69 o 
   8   7  14      240.06      206.95     64.89 o 
   9   7  14      419.34      440.89     59.35 o 
  10   7  14        2.54      -30.39     41.21 o 
  11   7  14       95.34      114.09     50.63 o 
  12   7  14       15.53       33.13     56.92 o 
  13   7  14       13.65      -50.19     56.31 o 
 -13   8  14        3.84       22.03     56.31 o 
 -12   8  14       16.50       46.64     52.70 o 
 -11   8  14       46.11      -18.66    106.50 o 
 -10   8  14      180.06       99.49    101.00 o 
  -9   8  14       80.89       34.46     42.06 o 
  -8   8  14      429.08      409.97    127.22 o 
  -7   8  14       54.89       18.93     27.27 o 
  -6   8  14      316.51      358.53     39.35 o 
  -5   8  14      745.08      653.51     75.48 o 
  -4   8  14       21.86       11.07     23.64 o 
  -3   8  14      240.64      304.93     34.01 o 
  -2   8  14     1263.49     1336.37     73.44 o 
  -1   8  14      279.25      276.88     56.52 o 
   0   8  14     1662.20     1708.18     95.72 o 
   1   8  14      304.86      367.37     38.39 o 
   2   8  14     1379.62     1311.77     65.52 o 
   3   8  14      217.36      277.11     36.06 o 
   4   8  14       22.72       45.87     23.35 o 
   5   8  14      706.09      619.95     61.62 o 
   6   8  14      345.46      430.87     37.81 o 
   7   8  14       51.28       50.09     26.30 o 
   8   8  14      421.04      369.60     83.88 o 
   9   8  14       75.81      101.57     75.90 o 
  10   8  14      184.59      152.46     49.22 o 
  11   8  14       46.18       25.90     47.40 o 
  12   8  14       14.59      -12.04     50.55 o 
  13   8  14        2.91       -7.34     61.20 o 
 -12   9  14       59.46      104.05     58.76 o 
 -11   9  14       14.70       42.43     71.00 o 
 -10   9  14       18.39       -1.97     78.34 o 
  -9   9  14      118.68      169.84    128.54 o 
  -8   9  14      251.49      191.97     34.55 o 
  -7   9  14      188.24      205.62     53.11 o 
  -6   9  14        6.74        8.41     32.57 o 
  -5   9  14      261.34      229.64     36.79 o 
  -4   9  14     1582.90     1629.47     86.54 o 
  -3   9  14      610.28      668.94     47.91 o 
  -2   9  14      353.50      385.93     49.70 o 
  -1   9  14      935.16      887.16     62.90 o 
   0   9  14      104.22      153.40     50.58 o 
   1   9  14      972.55      882.72     52.22 o 
   2   9  14      348.57      385.65     33.70 o 
   3   9  14      547.70      522.82     48.72 o 
   4   9  14     1529.21     1571.16    110.01 o 
   5   9  14      277.01      274.54    146.92 o 
   6   9  14        6.93       44.85     84.46 o 
   7   9  14      178.64      247.78     80.80 o 
   8   9  14      260.97      189.93     33.13 o 
   9   9  14      108.36      147.65     81.41 o 
  10   9  14       16.09      -49.92    110.17 o 
  11   9  14       16.83      -18.50     47.18 o 
  12   9  14       62.52      -41.62     56.31 o 
 -12  10  14        7.46        1.22     56.31 o 
 -11  10  14       86.04       75.90     55.09 o 
 -10  10  14       49.72       50.10    100.99 o 
  -9  10  14      107.95       69.25     45.46 o 
  -8  10  14      366.98      356.11     42.12 o 
  -7  10  14       30.99       26.15     29.99 o 
  -6  10  14      398.50      366.04     49.34 o 
  -5  10  14      293.40      260.07     39.33 o 
  -4  10  14      220.76      272.18     60.02 o 
  -3  10  14     1359.83     1307.95     83.59 o 
  -2  10  14      947.92      922.40     86.06 o 
  -1  10  14      191.85      242.75     32.45 o 
   0  10  14     1682.12     1351.36     74.04 o 
   1  10  14      208.79      248.16     43.78 o 
   2  10  14      925.62      936.70     67.07 o 
   3  10  14     1357.80     1394.01     99.60 o 
   4  10  14      209.65      243.08     58.77 o 
   5  10  14      233.96      226.84     45.21 o 
   6  10  14      397.74      310.02     49.28 o 
   7  10  14       23.76       65.26     83.85 o 
   8  10  14      362.29      397.41     60.61 o 
   9  10  14      104.86       91.58     43.46 o 
  10  10  14       57.29       27.79     48.69 o 
  11  10  14       76.61       99.15     59.98 o 
  12  10  14        6.26        1.22     59.98 o 
 -11  11  14        1.49       55.08     53.86 o 
 -10  11  14       51.26       75.89     52.64 o 
  -9  11  14       51.59       41.99     43.31 o 
  -8  11  14       96.39      116.31     43.28 o 
  -7  11  14       97.38       89.35     33.51 o 
  -6  11  14       32.14       51.36     29.78 o 
  -5  11  14       24.13       61.10     29.74 o 
  -4  11  14      647.82      656.72     48.69 o 
  -3  11  14       99.23       86.39     33.63 o 
  -2  11  14      443.83      432.40     40.61 o 
  -1  11  14      289.70      225.21     32.89 o 
   0  11  14       74.42      126.20     44.75 o 
   1  11  14      319.97      284.53     33.07 o 
   2  11  14      479.57      396.36     47.24 o 
   3  11  14       89.81      141.89     51.33 o 
   4  11  14      587.39      613.06     63.94 o 
   5  11  14       24.51       62.05     37.99 o 
   6  11  14       27.85       42.46     40.39 o 
   7  11  14       95.89       99.98     41.68 o 
   8  11  14       96.38       76.91     41.89 o 
   9  11  14       47.61       47.69     40.85 o 
  10  11  14       45.08       73.45     48.96 o 
 -10  12  14       19.42       89.36     58.76 o 
  -9  12  14       30.85       78.34     55.08 o 
  -8  12  14      108.10       93.14     34.77 o 
  -7  12  14       54.17       51.14     32.00 o 
  -6  12  14      131.28      132.32     34.34 o 
  -5  12  14      118.19      127.79     32.14 o 
  -4  12  14      163.00      139.62     29.95 o 
  -3  12  14      176.41      165.19     34.61 o 
  -2  12  14      283.91      279.48     36.23 o 
  -1  12  14       18.28      -13.64     25.64 o 
   0  12  14      392.84      282.08     44.55 o 
   1  12  14       25.41       48.51     51.41 o 
   2  12  14      318.87      258.89     39.95 o 
   3  12  14      165.87      231.40     38.46 o 
   4  12  14      168.62      146.08     44.01 o 
   5  12  14       88.72       66.35     67.94 o 
   6  12  14      140.58      133.83     44.21 o 
   7  12  14       42.69       86.64     43.46 o 
   8  12  14      109.09      129.50     45.93 o 
   9  12  14       29.64        1.22     44.07 o 
  10  12  14       29.19       63.65     51.41 o 
  -9  13  14       14.45       25.71     53.86 o 
  -8  13  14       12.94       11.37     35.50 o 
  -7  13  14       39.87      118.68     45.28 o 
  -6  13  14       52.51       29.90     30.47 o 
  -5  13  14        2.15       -4.11     26.85 o 
  -4  13  14       79.95       98.08     29.40 o 
  -3  13  14       45.46       50.98     28.88 o 
  -2  13  14       11.94       22.66     26.40 o 
  -1  13  14       45.10       29.25     26.94 o 
   0  13  14        9.93       14.93     37.85 o 
   1  13  14       48.25       30.62     35.87 o 
   2  13  14       12.13       77.98     36.66 o 
   3  13  14       57.34       39.15     34.04 o 
   4  13  14       72.37       99.90     44.07 o 
   5  13  14        3.84       49.13     41.28 o 
   6  13  14       53.54      107.10     89.97 o 
   7  13  14       51.91       36.77     59.37 o 
   8  13  14       12.74      -22.03     45.29 o 
   9  13  14       19.58        6.12     46.52 o 
  -8  14  14      103.87      148.12     43.18 o 
  -7  14  14       33.08       80.51     40.40 o 
  -6  14  14       60.55       18.95     33.99 o 
  -5  14  14       41.73       51.70     29.58 o 
  -4  14  14       45.96       42.23     29.18 o 
  -3  14  14       38.05       32.42     28.67 o 
  -2  14  14       18.16       11.08     27.70 o 
  -1  14  14       17.37      -16.36     26.72 o 
   0  14  14      107.36      129.37     41.47 o 
   1  14  14       23.89        1.14     37.05 o 
   2  14  14       25.70       56.92     37.92 o 
   3  14  14       31.74       17.45     38.59 o 
   4  14  14       49.37       64.29     44.49 o 
   5  14  14       48.26       82.30     43.80 o 
   6  14  14       64.80       68.32     44.58 o 
   7  14  14       26.86       25.71     48.96 o 
   8  14  14      109.13      124.86     55.09 o 
  -6  15  14       55.70      100.38     52.64 o 
  -5  15  14       23.12       36.15     40.40 o 
  -4  15  14      100.68      153.92     36.65 o 
  -3  15  14       18.22      -30.88     30.88 o 
  -2  15  14        4.36       -9.37     29.38 o 
  -1  15  14       12.80        3.12     39.41 o 
   0  15  14        2.28        3.00     37.82 o 
   1  15  14        7.58       -0.65     38.49 o 
   2  15  14        3.56      -12.77     39.78 o 
   3  15  14       18.54      -33.73     35.87 o 
   4  15  14      110.31      179.72     50.32 o 
   5  15  14       27.29      -30.60     47.74 o 
   6  15  14       65.34       91.81     55.09 o 
  -3  16  14       24.96       41.62     46.52 o 
   2  16  14       27.44      -50.19     52.64 o 
   3  16  14       28.54      100.38     56.31 o 
   1   0  15       89.54      133.57     14.50 o 
   2   0  15      744.95      898.36     39.64 o 
   3   0  15     1212.38     1091.69     45.63 o 
   4   0  15     1869.87     2102.62    121.79 o 
   5   0  15     1526.71     1799.27    135.08 o 
   6   0  15      119.35       80.42     71.18 o 
   7   0  15      201.71      153.21     58.15 o 
   8   0  15      318.67      306.42     49.79 o 
   9   0  15        1.07        9.78     99.15 o 
  10   0  15       49.87      141.41    246.05 o 
  11   0  15      180.12      113.16     47.75 o 
  12   0  15       86.56      118.46     50.38 o 
  13   0  15        2.22      -51.53    108.33 o 
  14   0  15       55.92      135.88     59.98 o 
  15   0  15        1.22      -17.14     58.76 o 
 -15   1  15       27.98      -13.46     56.31 o 
 -14   1  15        4.59       12.24     53.86 o 
 -13   1  15       44.69       -3.99     48.96 o 
 -12   1  15       17.76        8.99     46.03 o 
 -11   1  15      172.31      182.64    188.53 o 
 -10   1  15       94.42       57.77     44.07 o 
  -9   1  15       72.74       53.13    102.22 o 
  -8   1  15       79.13       97.50     66.10 o 
  -7   1  15      100.25      112.30     44.07 o 
  -6   1  15       27.99       25.56     17.43 o 
  -5   1  15     1123.12     1081.80     56.49 o 
  -4   1  15      657.87      873.03     95.82 o 
  -3   1  15     6062.36     6016.86    190.85 o 
  -2   1  15      117.45      122.65     14.45 o 
  -1   1  15      351.94      386.61     21.75 o 
   0   1  15       67.81       72.33     12.86 o 
   1   1  15      340.69      352.81     20.55 o 
   2   1  15      134.71      124.74     15.44 o 
   3   1  15     5935.03     5866.82    190.98 o 
   4   1  15      655.59      681.42     38.95 o 
   5   1  15     1233.84     1276.28     56.80 o 
   6   1  15       39.35        1.37     20.57 o 
   7   1  15       93.59      106.17     39.63 o 
   8   1  15       76.99      -12.24     35.38 o 
   9   1  15       64.88       26.77     41.05 o 
  10   1  15       94.27      110.49     45.48 o 
  11   1  15      169.97      164.65     51.18 o 
  12   1  15       19.80       36.00     47.99 o 
  13   1  15       47.97      -14.75     50.80 o 
  14   1  15        5.65       68.55     58.76 o 
  15   1  15       29.14      -37.95     57.53 o 
 -14   2  15      104.95      153.02     62.43 o 
 -13   2  15       21.34      -26.74     73.44 o 
 -12   2  15       24.62      -24.90     65.49 o 
 -11   2  15      181.93       41.37     96.71 o 
 -10   2  15       32.46       34.60     42.42 o 
  -9   2  15       96.94      111.01     43.34 o 
  -8   2  15      185.40      165.15     44.42 o 
  -7   2  15       94.05       14.83     36.42 o 
  -6   2  15       27.45        6.90     16.76 o 
  -5   2  15      247.04      278.29     24.78 o 
  -4   2  15     2215.34     2243.48    100.05 o 
  -3   2  15     1898.22     2226.60    160.03 o 
  -2   2  15     1651.64     1935.47     74.61 o 
  -1   2  15       40.96       53.83     12.52 o 
   0   2  15      136.74      142.02     14.49 o 
   1   2  15       50.22       64.27     14.67 o 
   2   2  15     1620.45     1791.68     74.36 o 
   3   2  15     1808.74     2041.27     72.66 o 
   4   2  15     2308.33     2245.00     88.52 o 
   5   2  15      290.05      288.68     30.54 o 
   6   2  15       37.63        3.23     21.34 o 
   7   2  15       99.79       77.02     45.91 o 
   8   2  15      176.54      195.60     44.01 o 
   9   2  15       95.43      110.79     44.13 o 
  10   2  15       21.63      -25.89     61.82 o 
  11   2  15      181.56      108.21     47.87 o 
  12   2  15       24.56      -15.91     47.61 o 
  13   2  15       21.40      -63.04     63.04 o 
  14   2  15      104.42      164.04     63.66 o 
 -14   3  15       13.08       33.05     56.31 o 
 -13   3  15       93.23      -25.09    149.96 o 
 -12   3  15       33.72       58.65     47.29 o 
 -11   3  15       40.20      106.85     46.95 o 
 -10   3  15      193.60      139.82     52.03 o 
  -9   3  15      203.74      251.97    140.79 o 
  -8   3  15       17.94       53.58     73.44 o 
  -7   3  15      104.22       98.52     28.73 o 
  -6   3  15      145.61      148.79     29.07 o 
  -5   3  15     1099.08     1014.31     74.08 o 
  -4   3  15       24.96       53.48     52.83 o 
  -3   3  15     4420.31     4746.08    170.38 o 
  -2   3  15      192.31      189.99     20.43 o 
  -1   3  15      337.11      431.80     27.76 o 
   0   3  15       95.13      105.62     14.06 o 
   1   3  15      317.33      375.79     27.66 o 
   2   3  15      162.15      175.12     26.87 o 
   3   3  15     4465.47     4559.08    186.93 o 
   4   3  15       13.71       25.45     19.39 o 
   5   3  15     1180.94     1368.05    115.06 o 
   6   3  15      130.88      152.87     30.84 o 
   7   3  15       71.95       49.88     36.00 o 
   8   3  15       13.35       54.60     37.31 o 
   9   3  15      207.66      216.44     48.04 o 
  10   3  15      205.71      117.70     47.14 o 
  11   3  15       43.15       70.37     46.49 o 
  12   3  15       29.66       43.49     48.69 o 
  13   3  15       87.96       22.28     51.97 o 
  14   3  15       13.55       28.15     57.53 o 
 -14   4  15       89.62       56.31     57.53 o 
 -13   4  15       16.21      -41.45     47.39 o 
 -12   4  15       34.43       40.13     48.24 o 
 -11   4  15       47.68      -31.93     58.15 o 
 -10   4  15       35.24       69.96     63.65 o 
  -9   4  15      237.66      260.69    101.62 o 
  -8   4  15       40.32       63.56    106.50 o 
  -7   4  15       30.34       34.67     27.10 o 
  -6   4  15       72.17       68.29     28.05 o 
  -5   4  15      661.66      662.49     54.24 o 
  -4   4  15     1251.31     1235.22    108.87 o 
  -3   4  15      276.13      330.83     68.74 o 
  -2   4  15      843.23      723.56     56.48 o 
  -1   4  15       67.19       83.27     29.15 o 
   0   4  15        9.61       -7.04     32.10 o 
   1   4  15       94.10      113.97     35.16 o 
   2   4  15      794.27      697.10     30.77 o 
   3   4  15      258.26      292.47     24.07 o 
   4   4  15     1284.37     1145.96     64.51 o 
   5   4  15      596.20      511.48     41.00 o 
   6   4  15      129.30      119.33     25.57 o 
   7   4  15       41.12       37.37     33.79 o 
   8   4  15       36.42      -23.78     35.88 o 
   9   4  15      260.63      257.78     49.09 o 
  10   4  15       39.29       94.55     45.29 o 
  11   4  15       43.56       78.83     47.18 o 
  12   4  15       39.08        5.40     49.41 o 
  13   4  15       15.77       23.33     52.05 o 
  14   4  15       80.88       67.33     62.43 o 
 -14   5  15        4.09       -9.79     57.53 o 
 -13   5  15       80.25       27.45     99.15 o 
 -12   5  15        0.10      -34.64     48.35 o 
 -11   5  15      137.34      137.24     51.63 o 
 -10   5  15       59.70       31.83    102.83 o 
  -9   5  15      326.33      279.09    206.31 o 
  -8   5  15      175.01      141.94     45.55 o 
  -7   5  15      205.57      201.79     57.37 o 
  -6   5  15      162.48      160.95     30.22 o 
  -5   5  15      988.68      964.62     93.95 o 
  -4   5  15      406.89      374.63     35.96 o 
  -3   5  15     2520.42     2754.13    129.04 o 
  -2   5  15      254.05      271.80     39.79 o 
  -1   5  15     1166.71     1207.23     71.04 o 
   0   5  15      612.70      629.33     43.71 o 
   1   5  15     1094.63     1102.58     64.34 o 
   2   5  15      299.63      365.63     31.64 o 
   3   5  15     2583.54     2698.17    106.86 o 
   4   5  15      364.42      320.82     31.61 o 
   5   5  15     1071.25     1145.03     61.36 o 
   6   5  15      168.24      122.53     41.87 o 
   7   5  15      250.06      230.47     31.56 o 
   8   5  15      200.24      149.01     65.50 o 
   9   5  15      341.72      283.07     51.82 o 
  10   5  15       64.12       98.36     48.50 o 
  11   5  15      135.73      102.83     49.14 o 
  12   5  15        0.51      -43.59     46.25 o 
  13   5  15       72.35       79.46     55.02 o 
  14   5  15        3.99      -57.53     57.53 o 
 -13   6  15       42.37       62.43     58.76 o 
 -12   6  15       53.64       71.01     69.16 o 
 -11   6  15       26.72       -8.80    113.23 o 
 -10   6  15       37.26       70.66     45.81 o 
  -9   6  15       54.05       57.39    115.07 o 
  -8   6  15        3.28       -2.15     27.12 o 
  -7   6  15       75.10       54.93     54.21 o 
  -6   6  15      673.05      639.77     51.19 o 
  -5   6  15      637.97      504.02     67.42 o 
  -4   6  15      816.52      780.05     84.08 o 
  -3   6  15      369.84      405.79     37.69 o 
  -2   6  15      230.29      195.82     49.33 o 
  -1   6  15      722.57      686.99     47.02 o 
   0   6  15        0.64       34.15     23.34 o 
   1   6  15      731.96      669.28     46.21 o 
   2   6  15      184.58      167.76     34.99 o 
   3   6  15      341.46      330.59     29.86 o 
   4   6  15      856.38      797.98     50.33 o 
   5   6  15      592.63      516.90     39.59 o 
   6   6  15      732.02      697.93     48.27 o 
   7   6  15       97.27      110.05     27.65 o 
   8   6  15        3.67       37.13     52.63 o 
   9   6  15       53.41       43.80     54.47 o 
  10   6  15       38.02       98.10     44.80 o 
  11   6  15       25.58       69.66     48.90 o 
  12   6  15       54.27        9.68     49.25 o 
  13   6  15       41.82       55.08     59.98 o 
 -13   7  15       33.08       71.00     57.53 o 
 -12   7  15        0.79      -34.33     48.39 o 
 -11   7  15       68.01       27.56    110.17 o 
 -10   7  15       26.51       44.05     70.39 o 
  -9   7  15      169.59      114.93    101.00 o 
  -8   7  15       12.57       27.23     28.00 o 
  -7   7  15      122.11       61.56     35.70 o 
  -6   7  15      254.61      161.43     31.98 o 
  -5   7  15      955.95      944.34     73.01 o 
  -4   7  15      248.57      201.71     58.36 o 
  -3   7  15     1600.71     1908.39    104.71 o 
  -2   7  15      718.69      742.45     51.29 o 
  -1   7  15      102.48      155.35     78.45 o 
   0   7  15      509.79      473.68     47.15 o 
   1   7  15      138.69      182.00     44.92 o 
   2   7  15      751.62      783.84     73.49 o 
   3   7  15     1598.38     1837.44     93.96 o 
   4   7  15      217.33      171.25     38.64 o 
   5   7  15      979.95      959.34     81.47 o 
   6   7  15      249.09      238.21     31.40 o 
   7   7  15      135.00      110.17     47.32 o 
   8   7  15        8.73       -4.63     39.46 o 
   9   7  15      177.60      198.46     47.41 o 
  10   7  15       28.11        9.21     90.58 o 
  11   7  15       70.08       66.44     48.09 o 
  12   7  15        0.23      -15.68     48.96 o 
  13   7  15       32.83      -56.31     56.31 o 
 -13   8  15        5.93       75.89     59.98 o 
 -12   8  15       28.64       -9.79     53.86 o 
 -11   8  15        1.60      -33.89     71.61 o 
 -10   8  15       18.34       46.28     45.75 o 
  -9   8  15       96.05      135.38     47.76 o 
  -8   8  15       22.25       50.57     29.94 o 
  -7   8  15       45.42       42.46     29.18 o 
  -6   8  15      467.02      484.28     69.70 o 
  -5   8  15      479.22      544.37     61.23 o 
  -4   8  15      335.79      349.87     64.28 o 
  -3   8  15      321.18      375.36     70.00 o 
  -2   8  15       47.60      123.71     65.22 o 
  -1   8  15      650.92      685.12     52.81 o 
   0   8  15      295.73      337.32     57.00 o 
   1   8  15      602.71      612.39     50.66 o 
   2   8  15       78.48      167.18     69.12 o 
   3   8  15      323.59      339.05     88.16 o 
   4   8  15      329.49      337.43     46.87 o 
   5   8  15      460.09      440.05     54.30 o 
   6   8  15      488.84      473.68     69.80 o 
   7   8  15       48.27       35.60     26.21 o 
   8   8  15       17.94        4.61     26.73 o 
   9   8  15       81.96       82.53     44.83 o 
  10   8  15       18.46       19.40     43.25 o 
  11   8  15        0.36        0.30     58.76 o 
  12   8  15       20.70       20.81     57.53 o 
  13   8  15        5.44       28.15     63.65 o 
 -12   9  15        0.39      -39.17     48.96 o 
 -11   9  15       65.91       91.81     55.09 o 
 -10   9  15       14.94      -42.37     42.37 o 
  -9   9  15       30.83       46.52     44.35 o 
  -8   9  15      157.51      125.56     54.08 o 
  -7   9  15       66.93       99.66     92.74 o 
  -6   9  15      294.18      244.80     53.40 o 
  -5   9  15     1139.26      998.01     67.78 o 
  -4   9  15      159.18      236.48     81.90 o 
  -3   9  15      407.67      466.57     62.64 o 
  -2   9  15      791.38      713.71     51.27 o 
  -1   9  15      172.10      218.33     35.39 o 
   0   9  15      913.86     1075.01     72.33 o 
   1   9  15      179.17      198.82     47.73 o 
   2   9  15      837.53      684.33     44.75 o 
   3   9  15      409.95      436.91     65.28 o 
   4   9  15      147.90      206.45     42.48 o 
   5   9  15     1187.08     1130.45    107.82 o 
   6   9  15      282.48      294.41     47.50 o 
   7   9  15       64.02       52.24     83.85 o 
   8   9  15      143.23      144.81     42.93 o 
   9   9  15       34.47       43.04     34.38 o 
  10   9  15        8.29       18.74     46.30 o 
  11   9  15       58.63      -17.14     55.09 o 
  12   9  15        0.90      -28.15     58.76 o 
 -11  10  15       56.33       77.12     57.53 o 
 -10  10  15       25.38        9.59     45.60 o 
  -9  10  15       99.36       62.72     55.09 o 
  -8  10  15       57.77       50.53     31.30 o 
  -7  10  15      200.80      178.91     37.18 o 
  -6  10  15      281.26      368.16     88.68 o 
  -5  10  15      357.94      365.00     41.19 o 
  -4  10  15      144.66      109.06     30.84 o 
  -3  10  15      549.32      529.61     46.12 o 
  -2  10  15      198.83      161.28     43.78 o 
  -1  10  15      665.52      703.23     52.48 o 
   0  10  15        1.71       32.51     50.08 o 
   1  10  15      719.82      708.90     49.96 o 
   2  10  15      174.25      148.37    105.28 o 
   3  10  15      554.10      556.94     50.97 o 
   4  10  15      165.79      138.93     50.07 o 
   5  10  15      350.98      317.60     50.38 o 
   6  10  15      281.48      262.00     76.52 o 
   7  10  15      187.21      185.27     45.31 o 
   8  10  15       51.97       39.56     61.82 o 
   9  10  15       76.64      102.63     43.81 o 
  10  10  15       19.27       53.25     43.31 o 
 -10  11  15       18.12       55.08     51.41 o 
  -9  11  15       21.17        7.15     48.84 o 
  -8  11  15       17.74       38.05     33.49 o 
  -7  11  15       55.51       88.30     35.45 o 
  -6  11  15      159.09      144.77     43.78 o 
  -5  11  15      169.18      152.69     48.56 o 
  -4  11  15       56.19       76.39     30.05 o 
  -3  11  15      372.86      348.52     38.83 o 
  -2  11  15      256.25      295.14     57.45 o 
  -1  11  15      232.37      236.82     39.37 o 
   0  11  15      504.13      509.80     44.49 o 
   1  11  15      250.33      244.24     39.39 o 
   2  11  15      285.90      339.23     50.20 o 
   3  11  15      341.53      322.79     42.36 o 
   4  11  15       50.07       65.30     31.57 o 
   5  11  15      202.19      278.10     47.60 o 
   6  11  15      149.61       58.01     40.27 o 
   7  11  15       51.49      -28.46     48.96 o 
   8  11  15       11.66       -4.55     58.14 o 
   9  11  15       19.82       10.55     40.20 o 
  10  11  15       13.76       -1.22     46.51 o 
  -9  12  15       15.48       11.02     53.86 o 
  -8  12  15       20.95       37.95     37.19 o 
  -7  12  15        2.09      -21.88     40.72 o 
  -6  12  15       84.95       83.83     33.13 o 
  -5  12  15       39.29       26.50     29.19 o 
  -4  12  15       10.19       16.12     28.53 o 
  -3  12  15       76.07       47.75     27.72 o 
  -2  12  15      125.13      101.13     30.50 o 
  -1  12  15       90.36      100.80     28.72 o 
   0  12  15       14.77       18.33     25.62 o 
   1  12  15       63.30       40.88     37.95 o 
   2  12  15      131.70      128.24     39.09 o 
   3  12  15       58.19       63.59     32.50 o 
   4  12  15        2.40      -12.60     40.48 o 
   5  12  15       42.10       79.48     40.19 o 
   6  12  15       93.32       78.15     53.86 o 
   7  12  15        7.14       72.59     47.74 o 
   8  12  15       20.89       75.41     78.34 o 
   9  12  15       17.33      -14.69     45.29 o 
  -8  13  15       13.86       21.42     37.22 o 
  -7  13  15       58.05       77.12     38.95 o 
  -6  13  15       30.42       53.41     33.08 o 
  -5  13  15      212.06      128.82     35.00 o 
  -4  13  15       12.15      -15.17     27.81 o 
  -3  13  15      111.36      102.07     31.93 o 
  -2  13  15        3.14       17.46     27.85 o 
  -1  13  15       95.97       81.65     29.69 o 
   0  13  15      181.20      203.47     38.90 o 
   1  13  15      100.81       40.61     36.74 o 
   2  13  15        3.27        4.59     49.57 o 
   3  13  15      105.52      115.29     38.94 o 
   4  13  15        8.77       10.26     31.49 o 
   5  13  15      228.98      211.91     48.88 o 
   6  13  15       28.30       67.05     43.73 o 
   7  13  15       60.62       85.25     44.98 o 
   8  13  15       21.11      -20.81     47.74 o 
  -7  14  15       32.61       18.97     35.73 o 
  -6  14  15       84.26       74.95     37.29 o 
  -5  14  15       27.68       -4.74     32.93 o 
  -4  14  15       29.85       24.42     33.79 o 
  -3  14  15        2.34      -10.98     28.11 o 
  -2  14  15       13.81       -0.07     27.85 o 
  -1  14  15       98.35      114.98     32.03 o 
   0  14  15       40.64       43.70     39.37 o 
   1  14  15      103.65      107.73     40.95 o 
   2  14  15       10.84      -18.13     36.47 o 
   3  14  15        4.22       75.41     39.08 o 
   4  14  15       33.52       29.06     34.77 o 
   5  14  15       27.57       38.86     64.26 o 
   6  14  15       84.74       24.00     44.98 o 
   7  14  15       34.99       64.88     50.19 o 
  -5  15  15       22.27        2.21     36.72 o 
  -4  15  15       31.66       -4.42     34.27 o 
  -3  15  15       67.73       49.13     35.29 o 
  -2  15  15      105.08      114.91     39.78 o 
  -1  15  15       35.18       53.86     55.08 o 
   0  15  15      291.37      315.87     68.56 o 
   1  15  15       35.93       24.10     40.94 o 
   2  15  15      127.68      107.01     43.82 o 
   3  15  15       63.29       52.43     41.62 o 
   4  15  15       33.07       17.53     38.53 o 
   5  15  15       25.95        8.57     48.96 o 
   0   0  16     1086.91     1134.45     61.66 o 
   1   0  16      825.89      881.74     41.50 o 
   2   0  16      494.71      453.26     25.22 o 
   3   0  16       57.03       73.63     14.59 o 
   4   0  16        7.54      -14.24     16.10 o 
   5   0  16      361.41      422.72     37.55 o 
   6   0  16      213.67      274.72     61.35 o 
   7   0  16       21.57       21.77     23.15 o 
   8   0  16      362.68      389.80     98.57 o 
   9   0  16      171.55      115.93     95.49 o 
  10   0  16      100.85       49.30     43.64 o 
  11   0  16       28.40       18.83     45.29 o 
  12   0  16        5.73      -22.76     74.06 o 
  13   0  16        1.66      -24.36     47.43 o 
  14   0  16        2.25        2.45     53.86 o 
 -14   1  16        1.47      -26.93     51.41 o 
 -13   1  16       12.32      -44.15     44.15 o 
 -12   1  16        2.99      -37.69    111.39 o 
 -11   1  16       31.38       -3.05     42.66 o 
 -10   1  16      121.78      184.65    126.70 o 
  -9   1  16      486.04      421.80    112.05 o 
  -8   1  16      451.11       99.19    150.62 o 
  -7   1  16      757.22      829.60    127.98 o 
  -6   1  16      536.98      607.26     37.95 o 
  -5   1  16      205.67      219.00     23.47 o 
  -4   1  16      553.37      540.68     34.11 o 
  -3   1  16      102.46      129.50     22.97 o 
  -2   1  16     1626.04     1752.96     68.13 o 
  -1   1  16     2352.99     2751.18    123.95 o 
   0   1  16     1641.84     1662.39     71.51 o 
   1   1  16     2427.54     2732.86     93.76 o 
   2   1  16     1739.07     1882.96     65.82 o 
   3   1  16       90.43       73.10     29.52 o 
   4   1  16      549.03      544.47     48.99 o 
   5   1  16      230.78      218.84     23.46 o 
   6   1  16      555.83      688.64     47.91 o 
   7   1  16      672.74      666.83     50.65 o 
   8   1  16      440.15      142.04    145.72 o 
   9   1  16      480.34      451.29    153.07 o 
  10   1  16       97.57      131.41     48.92 o 
  11   1  16       21.42       14.60     44.78 o 
  12   1  16        1.67        7.64     47.10 o 
  13   1  16       11.79        1.92     50.70 o 
  14   1  16        2.09       55.08     57.53 o 
 -14   2  16        7.05      -18.36     53.86 o 
 -13   2  16       46.72       33.46     51.05 o 
 -12   2  16        0.73      -10.78     78.34 o 
 -11   2  16       98.73       38.51     46.12 o 
 -10   2  16      194.27      165.08     50.26 o 
  -9   2  16      280.35      268.78    123.66 o 
  -8   2  16      426.56      405.02    132.86 o 
  -7   2  16       22.16        3.17     29.60 o 
  -6   2  16      332.06      326.38     27.90 o 
  -5   2  16      575.26      708.65     75.31 o 
  -4   2  16       37.35       49.68     28.27 o 
  -3   2  16      488.16      499.11     45.96 o 
  -2   2  16      419.29      431.89     29.24 o 
  -1   2  16      348.21      380.34     22.99 o 
   0   2  16     1770.54     1769.82     66.45 o 
   1   2  16      429.54      413.21     36.92 o 
   2   2  16      382.20      386.66     51.21 o 
   3   2  16      516.39      483.22     40.36 o 
   4   2  16       38.85       30.68     18.91 o 
   5   2  16      572.49      673.22     52.74 o 
   6   2  16      351.09      365.32     34.97 o 
   7   2  16       26.40       41.23     25.01 o 
   8   2  16      371.49      389.19     58.16 o 
   9   2  16      239.00      143.21     88.76 o 
  10   2  16      165.69      238.46     51.93 o 
  11   2  16       93.42      101.84     48.81 o 
  12   2  16        1.11      -39.17     45.70 o 
  13   2  16       47.97       32.95     52.61 o 
  14   2  16        5.39      -40.39     56.31 o 
 -14   3  16        4.60      -25.71     52.63 o 
 -13   3  16        1.03      -47.63     47.63 o 
 -12   3  16       51.31       -7.07     47.33 o 
 -11   3  16        2.15       -6.60     42.54 o 
 -10   3  16      133.31      210.25    138.33 o 
  -9   3  16      226.63      237.83     81.41 o 
  -8   3  16      454.38      434.21    253.48 o 
  -7   3  16      842.05      655.82    103.54 o 
  -6   3  16      161.48      202.79     60.78 o 
  -5   3  16      737.34      769.72    120.28 o 
  -4   3  16      486.53      453.80     61.90 o 
  -3   3  16       54.95       88.19     25.06 o 
  -2   3  16      696.41      686.54     38.49 o 
  -1   3  16     2092.53     2308.37     94.32 o 
   0   3  16     2199.77     2332.19     97.40 o 
   1   3  16     1965.25     2177.90     84.23 o 
   2   3  16      658.18      667.17     34.58 o 
   3   3  16       39.00       59.41     27.74 o 
   4   3  16      459.34      443.14     36.72 o 
   5   3  16      777.62      779.66     70.01 o 
   6   3  16      162.76      215.65     30.05 o 
   7   3  16      785.32      725.65     49.31 o 
   8   3  16      415.97      489.58    121.22 o 
   9   3  16      216.11      203.05     55.09 o 
  10   3  16      134.67      116.81     48.39 o 
  11   3  16        3.47       37.59     45.44 o 
  12   3  16       52.41       37.88     50.01 o 
  13   3  16        1.25       23.31     77.73 o 
  14   3  16        4.67       -2.45     58.76 o 
 -14   4  16        3.63      -18.36     53.86 o 
 -13   4  16       30.25       88.13     57.53 o 
 -12   4  16       17.43       -0.94     99.15 o 
 -11   4  16      135.66      153.32    164.65 o 
 -10   4  16       87.16        8.92    164.65 o 
  -9   4  16      136.54      121.35    107.73 o 
  -8   4  16      314.86      322.12     54.43 o 
  -7   4  16      315.02      315.63     57.20 o 
  -6   4  16      820.82      901.10    124.62 o 
  -5   4  16      526.10      524.01     93.78 o 
  -4   4  16      187.86      237.98     37.98 o 
  -3   4  16      518.72      535.13     42.40 o 
  -2   4  16      204.39      170.72     27.28 o 
  -1   4  16       32.17       27.61     20.52 o 
   0   4  16      642.89      625.49     47.92 o 
   1   4  16       60.96      102.82     21.44 o 
   2   4  16      140.90      104.66     18.45 o 
   3   4  16      474.36      523.99     32.97 o 
   4   4  16      205.99      237.71     36.70 o 
   5   4  16      568.40      566.69     59.38 o 
   6   4  16      853.49      841.21     86.25 o 
   7   4  16      293.69      298.41     69.92 o 
   8   4  16      261.28      213.73    124.27 o 
   9   4  16      123.89      216.03     49.68 o 
  10   4  16      114.58      101.51     83.24 o 
  11   4  16      133.31      122.42     48.78 o 
  12   4  16       19.72       25.00     49.69 o 
  13   4  16       33.01       28.15     56.31 o 
  14   4  16        2.22       -7.34     57.53 o 
 -13   5  16       19.65       39.17     55.08 o 
 -12   5  16       12.77       17.63     48.69 o 
 -11   5  16        0.43       16.08     45.07 o 
 -10   5  16      140.69      125.46     71.62 o 
  -9   5  16      121.04       76.04     96.10 o 
  -8   5  16      336.92      340.23     68.65 o 
  -7   5  16      598.13      603.31     90.24 o 
  -6   5  16      493.87      590.66     49.27 o 
  -5   5  16      566.49      623.71    128.82 o 
  -4   5  16      291.19      272.19     32.80 o 
  -3   5  16      125.39      117.24     26.45 o 
  -2   5  16      136.08      144.65     27.29 o 
  -1   5  16      538.05      655.08     49.34 o 
   0   5  16      859.76     1063.47     68.86 o 
   1   5  16      530.97      603.23     47.61 o 
   2   5  16      177.46      181.94     37.05 o 
   3   5  16      152.99      195.96     27.02 o 
   4   5  16      329.09      256.84     59.38 o 
   5   5  16      587.43      560.77     64.63 o 
   6   5  16      456.17      485.62     73.48 o 
   7   5  16      594.87      604.18     46.49 o 
   8   5  16      292.17      331.75     37.64 o 
   9   5  16      144.99      125.47     46.75 o 
  10   5  16      143.18      133.00     47.18 o 
  11   5  16        1.92       17.03     47.13 o 
  12   5  16       12.53       -0.41     49.69 o 
  13   5  16       20.39       48.96     57.53 o 
 -13   6  16        3.25       53.86     57.53 o 
 -12   6  16       12.56       18.32    107.72 o 
 -11   6  16      161.58      104.51    105.89 o 
 -10   6  16       63.85      105.58     49.16 o 
  -9   6  16       58.75       12.73     58.76 o 
  -8   6  16       58.82       86.66     35.84 o 
  -7   6  16       56.77       65.67     29.17 o 
  -6   6  16      524.25      583.10     51.39 o 
  -5   6  16      242.49      288.26     91.89 o 
  -4   6  16      143.62      164.99     43.79 o 
  -3   6  16       91.09       87.31     25.87 o 
  -2   6  16      175.23      166.99     28.89 o 
  -1   6  16      131.09      123.28     37.89 o 
   0   6  16      578.34      537.73     96.75 o 
   1   6  16      139.68      160.92     28.16 o 
   2   6  16      166.11      167.46     24.80 o 
   3   6  16       75.14       71.18     23.58 o 
   4   6  16      152.82      187.64     39.01 o 
   5   6  16      279.71      318.66     76.55 o 
   6   6  16      552.49      604.79     45.39 o 
   7   6  16       43.85       56.62     26.46 o 
   8   6  16       48.57       57.30     54.19 o 
   9   6  16       51.57      118.17     83.85 o 
  10   6  16       68.11       90.60     47.67 o 
  11   6  16      162.97       91.68     55.09 o 
  12   6  16       16.08        6.59     52.58 o 
  13   6  16        4.43       55.08     62.43 o 
 -13   7  16        8.27        8.57     55.08 o 
 -12   7  16        1.64       -1.22     51.41 o 
 -11   7  16       28.49       78.83     63.65 o 
 -10   7  16      160.78      164.26    167.10 o 
  -9   7  16      297.08      251.62     57.41 o 
  -8   7  16      168.62      163.74     39.03 o 
  -7   7  16      217.16      152.39     61.62 o 
  -6   7  16      150.00      137.09     44.15 o 
  -5   7  16      719.26      673.42     55.82 o 
  -4   7  16      218.38      253.70    114.91 o 
  -3   7  16      328.01      354.48     39.39 o 
  -2   7  16      552.27      652.91     51.94 o 
  -1   7  16     1134.59     1158.13     73.30 o 
   0   7  16      500.95      579.07     48.92 o 
   1   7  16     1152.59     1070.37     65.22 o 
   2   7  16      546.61      597.54     45.74 o 
   3   7  16      314.74      325.51     35.46 o 
   4   7  16      223.45      161.77     52.03 o 
   5   7  16      764.25      705.67     65.75 o 
   6   7  16      150.56      127.57     43.46 o 
   7   7  16      206.20      153.30     30.51 o 
   8   7  16      169.81      134.15     30.91 o 
   9   7  16      310.95      351.67     39.94 o 
  10   7  16      166.85      166.49     50.14 o 
  11   7  16       33.04       16.91     49.14 o 
  12   7  16        0.40      -35.50     55.08 o 
  13   7  16        9.28      -24.48     58.76 o 
 -12   8  16       12.42      -17.14     52.64 o 
 -11   8  16       40.63       20.13    119.96 o 
 -10   8  16       45.83      -11.18     77.73 o 
  -9   8  16       53.56       54.21     44.47 o 
  -8   8  16      120.24      144.80     34.03 o 
  -7   8  16       75.68       70.68     30.07 o 
  -6   8  16      253.36      217.73     62.96 o 
  -5   8  16      297.49      365.38    123.93 o 
  -4   8  16       34.97      109.46     29.51 o 
  -3   8  16      624.10      625.41     48.40 o 
  -2   8  16      358.77      348.77     37.50 o 
  -1   8  16       24.02       44.91     35.58 o 
   0   8  16      938.39      982.62     60.27 o 
   1   8  16       10.80       49.77     33.95 o 
   2   8  16      372.37      353.91     35.22 o 
   3   8  16      627.39      551.21     58.60 o 
   4   8  16       46.31       57.20     80.18 o 
   5   8  16      325.69      258.63    117.54 o 
   6   8  16      264.06      285.54     46.69 o 
   7   8  16       74.37       86.28     38.71 o 
   8   8  16      126.63      108.45     41.89 o 
   9   8  16       53.99       55.84     30.94 o 
  10   8  16       43.80       31.14     45.40 o 
  11   8  16       43.67       57.27     51.05 o 
  12   8  16       14.20       -4.90     57.53 o 
 -11   9  16       19.99       34.27     53.86 o 
 -10   9  16       66.91       60.09     60.59 o 
  -9   9  16      102.42      147.95     48.99 o 
  -8   9  16      115.30      140.26     55.52 o 
  -7   9  16      109.85       81.94     39.55 o 
  -6   9  16      280.32      300.12     38.91 o 
  -5   9  16      241.84      239.41     35.36 o 
  -4   9  16      167.23      155.32     32.13 o 
  -3   9  16       38.50       54.73     26.65 o 
  -2   9  16      144.14       99.91     27.54 o 
  -1   9  16      713.86      676.78     51.15 o 
   0   9  16      340.65      386.93     84.48 o 
   1   9  16      727.48      692.09     50.61 o 
   2   9  16      152.32       84.11     49.83 o 
   3   9  16       30.12       58.17     39.38 o 
   4   9  16      180.44      157.12     41.11 o 
   5   9  16      247.77      151.09     53.87 o 
   6   9  16      270.26      261.92     47.60 o 
   7   9  16      121.37      120.79     40.85 o 
   8   9  16      105.51       82.38     42.02 o 
   9   9  16      105.28       85.30     44.03 o 
  10   9  16       67.02       31.26    107.11 o 
  11   9  16       18.79      -51.41     51.41 o 
 -11  10  16       27.09      138.32     58.76 o 
 -10  10  16       15.16      -46.51     46.51 o 
  -9  10  16      143.10      149.45     51.93 o 
  -8  10  16        2.15       39.63     31.81 o 
  -7  10  16       33.87       47.22     31.18 o 
  -6  10  16       74.41       91.81     32.82 o 
  -5  10  16      259.99      241.91     37.28 o 
  -4  10  16       21.68        7.13     27.06 o 
  -3  10  16      259.64      244.66     42.08 o 
  -2  10  16       82.52      133.73     41.91 o 
  -1  10  16       83.29      108.05     41.34 o 
   0  10  16      249.50      272.49     34.73 o 
   1  10  16       72.26       93.80     31.56 o 
   2  10  16       67.14       65.73    109.56 o 
   3  10  16      244.32      172.68     68.56 o 
   4  10  16       31.24      -12.78     39.78 o 
   5  10  16      274.31      314.09     48.60 o 
   6  10  16       58.10       44.99     39.33 o 
   7  10  16       36.32       85.43    101.60 o 
   8  10  16        3.12       50.03     65.49 o 
   9  10  16      132.41      140.30     69.17 o 
  10  10  16       12.33       26.93     47.74 o 
  11  10  16       22.74       52.64     50.19 o 
 -10  11  16       43.89      138.32     57.53 o 
  -9  11  16       43.99      106.50     57.53 o 
  -8  11  16      141.89      136.56     38.01 o 
  -7  11  16        8.96       17.42     34.84 o 
  -6  11  16      134.80      162.14     35.72 o 
  -5  11  16       53.36       30.58     31.32 o 
  -4  11  16      383.27      295.52     56.67 o 
  -3  11  16       40.21       58.26     28.04 o 
  -2  11  16      275.87      313.06     37.72 o 
  -1  11  16      240.97      196.15     51.43 o 
   0  11  16      425.06      401.26     44.80 o 
   1  11  16      261.89      223.82     33.23 o 
   2  11  16      277.97      244.42     43.81 o 
   3  11  16       29.45       44.99     33.82 o 
   4  11  16      349.28      302.67     72.85 o 
   5  11  16       50.61       55.15     40.01 o 
   6  11  16      132.15      214.81     46.77 o 
   7  11  16        6.91       25.95     39.75 o 
   8  11  16      133.63      177.81     47.02 o 
   9  11  16       46.34       25.71     46.52 o 
  10  11  16       41.67       42.84     50.19 o 
  -9  12  16       28.18       67.32     55.08 o 
  -8  12  16       70.09       41.95     39.17 o 
  -7  12  16       12.70       -3.19     33.98 o 
  -6  12  16        6.40      -21.21     50.01 o 
  -5  12  16       21.42       31.36     30.89 o 
  -4  12  16       76.24       49.16     29.84 o 
  -3  12  16      536.01      399.83     41.99 o 
  -2  12  16       25.26       28.11     28.13 o 
  -1  12  16       63.69       68.86     29.18 o 
   0  12  16       59.02       71.36     28.69 o 
   1  12  16       62.35       47.96     39.17 o 
   2  12  16       27.35       29.42     34.33 o 
   3  12  16      501.42      353.74     98.57 o 
   4  12  16       66.72       82.50     41.11 o 
   5  12  16       14.75       48.32     40.35 o 
   6  12  16       11.12       42.72     63.04 o 
   7  12  16        7.50       58.45     43.45 o 
   8  12  16       65.67       80.79     50.19 o 
   9  12  16       29.37       84.46     51.41 o 
  -7  13  16       80.32       34.08     37.19 o 
  -6  13  16       57.93       33.05     50.19 o 
  -5  13  16       19.55       23.85     32.21 o 
  -4  13  16       11.02       18.63     30.00 o 
  -3  13  16      171.93      156.10     34.46 o 
  -2  13  16       95.49       76.29     30.80 o 
  -1  13  16       40.79       75.27     30.20 o 
   0  13  16       32.31       23.88     27.92 o 
   1  13  16       45.58       29.65     41.62 o 
   2  13  16       97.65       70.81     38.16 o 
   3  13  16      168.96      134.50     40.88 o 
   4  13  16        5.80      -41.62     41.62 o 
   5  13  16       19.07       63.90     52.64 o 
   6  13  16       41.49       17.45     43.80 o 
   7  13  16       84.79       91.81     51.41 o 
  -6  14  16       34.10       13.64     56.92 o 
  -5  14  16       25.28       11.16     36.60 o 
  -4  14  16       51.59       23.68     34.10 o 
  -3  14  16       69.08       17.92     34.89 o 
  -2  14  16       22.79       38.63     30.77 o 
  -1  14  16        8.60        6.33     29.57 o 
   0  14  16        2.75      -21.48     38.49 o 
   1  14  16        5.21       21.14     40.07 o 
   2  14  16       27.02        5.99     37.58 o 
   3  14  16       72.37       22.03     37.62 o 
   4  14  16       44.70       -8.57     47.74 o 
   5  14  16       40.33       33.05     50.19 o 
   6  14  16       36.56       35.50     51.41 o 
  -3  15  16       53.16       62.39     37.64 o 
  -2  15  16       48.05        9.48     34.10 o 
  -1  15  16       49.37       57.53     57.53 o 
   0  15  16       99.34       12.24     55.09 o 
   1  15  16       45.15       33.05     55.08 o 
   2  15  16       57.20       37.95     55.08 o 
   3  15  16       52.65       61.21     55.08 o 
   1   0  17      749.45      753.50     35.49 o 
   2   0  17      128.51      172.03     27.97 o 
   3   0  17      438.41      479.45     37.17 o 
   4   0  17      582.03      703.33     53.21 o 
   5   0  17      968.77     1152.73     56.35 o 
   6   0  17      606.81      650.99     60.28 o 
   7   0  17      620.56      558.91     44.88 o 
   8   0  17        0.53       19.43     24.67 o 
   9   0  17       40.90       76.40     41.41 o 
  10   0  17        0.82       35.68     94.25 o 
  11   0  17      204.21      198.25     85.09 o 
  12   0  17       53.29      -22.71    136.49 o 
  13   0  17      203.90      296.26     69.78 o 
  14   0  17        0.25       39.17     58.76 o 
 -14   1  17      124.52      175.06     62.43 o 
 -13   1  17       18.00       55.08     55.08 o 
 -12   1  17      313.37      204.64    291.39 o 
 -11   1  17        9.64        9.25    105.88 o 
 -10   1  17      107.12      124.31    131.60 o 
  -9   1  17      110.32      141.31     48.11 o 
  -8   1  17      441.93      420.45     89.66 o 
  -7   1  17      114.20       98.38     43.39 o 
  -6   1  17     1293.08     1339.54     80.66 o 
  -5   1  17      625.34      593.73     40.48 o 
  -4   1  17      541.05      612.90     38.56 o 
  -3   1  17      625.91      578.38     35.11 o 
  -2   1  17      438.41      517.28     34.11 o 
  -1   1  17     1260.37     1207.72     48.57 o 
   0   1  17       15.40       65.47     14.72 o 
   1   1  17     1281.89     1262.80     48.63 o 
   2   1  17      455.79      554.62     28.95 o 
   3   1  17      566.73      571.51     30.13 o 
   4   1  17      651.14      753.61     41.29 o 
   5   1  17      595.65      624.46     37.33 o 
   6   1  17     1272.81     1277.89    116.35 o 
   7   1  17      101.71       93.16     47.00 o 
   8   1  17      427.22      412.26     56.76 o 
   9   1  17      104.84       92.46     71.61 o 
  10   1  17      118.35      100.36    108.34 o 
  11   1  17        5.88       -0.93     44.85 o 
  12   1  17      310.78      224.36     86.93 o 
  13   1  17       19.19       23.26     53.86 o 
  14   1  17      129.11        9.79     59.98 o 
 -13   2  17      126.86      195.87     62.43 o 
 -12   2  17      111.77       59.53    216.68 o 
 -11   2  17       79.71       47.21    117.52 o 
 -10   2  17      155.92      164.79    108.95 o 
  -9   2  17       30.08       37.00     54.47 o 
  -8   2  17        1.14       43.96     40.11 o 
  -7   2  17      510.42      471.02     45.76 o 
  -6   2  17      197.23      231.59     25.74 o 
  -5   2  17      171.45      194.02     23.55 o 
  -4   2  17     1905.89     2071.64     83.86 o 
  -3   2  17      364.11      354.03     31.81 o 
  -2   2  17      141.91      102.39     18.96 o 
  -1   2  17       82.44       83.07     24.38 o 
   0   2  17       82.25      155.45     16.78 o 
   1   2  17       62.12       15.79     16.11 o 
   2   2  17      175.00      138.87     16.95 o 
   3   2  17      464.41      430.51     42.07 o 
   4   2  17     1854.51     1974.83     81.93 o 
   5   2  17      143.94      137.73     26.95 o 
   6   2  17      163.17      177.82     41.33 o 
   7   2  17      490.16      541.42     43.96 o 
   8   2  17        0.66       28.99     25.86 o 
   9   2  17       30.56      -14.41     39.97 o 
  10   2  17      145.54      147.07     49.00 o 
  11   2  17       84.92       60.72     52.03 o 
  12   2  17      112.32       45.40     51.25 o 
  13   2  17      125.09      127.31     62.43 o 
 -13   3  17       18.15        1.22     53.86 o 
 -12   3  17      156.07      121.96    154.86 o 
 -11   3  17      145.90      210.89     75.90 o 
 -10   3  17        0.96       13.86     42.62 o 
  -9   3  17       24.64      -17.23     40.22 o 
  -8   3  17       33.50       15.84     40.16 o 
  -7   3  17       32.17       42.30     27.62 o 
  -6   3  17     1413.47     1515.38    148.62 o 
  -5   3  17       88.34      113.40     93.38 o 
  -4   3  17      207.65      214.93     73.17 o 
  -3   3  17      132.12      113.28     27.10 o 
  -2   3  17       64.98       98.50     46.88 o 
  -1   3  17       36.47       23.21     21.50 o 
   0   3  17       87.20       97.29     19.45 o 
   1   3  17       28.89       20.29     22.63 o 
   2   3  17       47.51       92.64     15.87 o 
   3   3  17      118.68       92.86     15.30 o 
   4   3  17      143.40      161.58     41.55 o 
   5   3  17       68.09       78.08     40.91 o 
   6   3  17     1408.97     1401.16    107.54 o 
   7   3  17       23.46       60.05     26.08 o 
   8   3  17       41.97       26.66     26.25 o 
   9   3  17       23.89       14.74     63.04 o 
  10   3  17        2.25       14.74    138.93 o 
  11   3  17      142.42       96.86     55.70 o 
  12   3  17      151.99       79.52     97.32 o 
  13   3  17       19.91        3.67     56.31 o 
 -13   4  17       66.34       82.02     56.31 o 
 -12   4  17       88.27      132.15     55.09 o 
 -11   4  17       62.89       78.86     88.75 o 
 -10   4  17      310.03      280.43    238.13 o 
  -9   4  17       15.44       21.39     41.51 o 
  -8   4  17       17.42       25.94     40.18 o 
  -7   4  17      560.53      469.85     77.16 o 
  -6   4  17       29.67       53.45     39.62 o 
  -5   4  17      999.27      895.44     99.65 o 
  -4   4  17     1027.66     1194.21    151.53 o 
  -3   4  17      286.82      314.44     66.61 o 
  -2   4  17      305.76      313.48     34.26 o 
  -1   4  17      190.38      151.13     35.37 o 
   0   4  17      510.26      555.95     46.32 o 
   1   4  17      208.74      204.71     41.63 o 
   2   4  17      303.85      324.17     32.96 o 
   3   4  17      207.97      271.76     34.91 o 
   4   4  17      996.29      939.33     77.18 o 
   5   4  17      925.68      817.68     53.82 o 
   6   4  17       44.28       55.24     25.72 o 
   7   4  17      598.34      529.15     43.53 o 
   8   4  17       23.93       18.16     26.89 o 
   9   4  17       18.31        8.72     40.79 o 
  10   4  17      312.00      345.50     58.98 o 
  11   4  17       63.03       98.30     50.81 o 
  12   4  17       91.38       29.47     85.69 o 
  13   4  17       62.79      137.10     64.88 o 
 -13   5  17        6.99       55.08     59.98 o 
 -12   5  17      106.82       80.21     92.42 o 
 -11   5  17       90.93       50.79     83.85 o 
 -10   5  17       56.01       85.05     48.41 o 
  -9   5  17      116.96       84.33     81.41 o 
  -8   5  17      316.40      257.61     38.58 o 
  -7   5  17        2.99       31.17     63.34 o 
  -6   5  17     1353.43     1443.96     87.50 o 
  -5   5  17      252.03      168.21     72.32 o 
  -4   5  17      364.50      337.44     45.14 o 
  -3   5  17       33.62       42.60     25.78 o 
  -2   5  17      159.09      143.67     27.92 o 
  -1   5  17      385.80      444.67     87.20 o 
   0   5  17      114.09      144.61     28.41 o 
   1   5  17      342.65      420.37    100.81 o 
   2   5  17      124.44      124.76     27.26 o 
   3   5  17       42.06       59.88     22.77 o 
   4   5  17      389.97      375.92     47.97 o 
   5   5  17      216.65      163.11     36.71 o 
   6   5  17     1363.24     1358.46     96.05 o 
   7   5  17        6.91        5.34     25.72 o 
   8   5  17      324.99      312.95     44.33 o 
   9   5  17      115.97      101.75     31.70 o 
  10   5  17       62.20       65.61     46.02 o 
  11   5  17       88.33       58.80     50.52 o 
  12   5  17      105.04       78.07     56.31 o 
  13   5  17        9.55      -56.31     56.31 o 
 -12   6  17       31.37       94.25     57.53 o 
 -11   6  17       18.44        9.59     85.69 o 
 -10   6  17      232.16      199.70     54.81 o 
  -9   6  17       91.31      110.31     47.08 o 
  -8   6  17      147.73      105.09     65.26 o 
  -7   6  17      547.59      435.73     44.20 o 
  -6   6  17       93.37       90.05     79.80 o 
  -5   6  17      486.19      512.14     48.27 o 
  -4   6  17      490.98      499.41     44.70 o 
  -3   6  17      181.39      189.90     31.19 o 
  -2   6  17      101.21      103.81     26.93 o 
  -1   6  17       97.57       96.88     25.77 o 
   0   6  17        1.53       -5.51     21.95 o 
   1   6  17      115.01       85.53     31.20 o 
   2   6  17      119.37      155.51     29.43 o 
   3   6  17      240.44      238.96     28.80 o 
   4   6  17      483.43      489.16    130.42 o 
   5   6  17      463.87      438.51     54.28 o 
   6   6  17       72.93       62.56     26.42 o 
   7   6  17      550.63      406.93     40.15 o 
   8   6  17      158.06      108.87     30.22 o 
   9   6  17       94.04       51.59     30.22 o 
  10   6  17      242.34      157.79     52.47 o 
  11   6  17       22.95       -0.23    111.39 o 
  12   6  17       37.21      -13.47     56.31 o 
 -12   7  17      107.17      100.38     57.54 o 
 -11   7  17       20.48       17.15     48.48 o 
 -10   7  17       29.83      -24.76     47.74 o 
  -9   7  17       51.50       13.66     41.39 o 
  -8   7  17      111.83       64.02     40.19 o 
  -7   7  17       27.72        0.77     27.34 o 
  -6   7  17      653.77      599.74     98.64 o 
  -5   7  17      108.88      163.23     81.76 o 
  -4   7  17      554.40      523.07     45.82 o 
  -3   7  17       35.93       14.06     24.46 o 
  -2   7  17       77.22       70.95     26.36 o 
  -1   7  17        9.19      -12.77     22.19 o 
   0   7  17       79.74       50.85     24.99 o 
   1   7  17       15.63        6.12     21.66 o 
   2   7  17      103.26      116.63     28.04 o 
   3   7  17       49.17       27.46     22.50 o 
   4   7  17      549.99      483.37     63.07 o 
   5   7  17       89.79      107.14     80.18 o 
   6   7  17      662.99      636.55     63.64 o 
   7   7  17       24.24       26.50     45.29 o 
   8   7  17      109.35      111.45     30.93 o 
   9   7  17       55.03       38.76     36.83 o 
  10   7  17       33.29       44.32     32.40 o 
  11   7  17       22.18       94.50     64.88 o 
  12   7  17      101.28       36.72     61.21 o 
 -11   8  17       36.31      190.96     59.98 o 
 -10   8  17       51.52       67.84    119.35 o 
  -9   8  17       30.81       23.78     66.10 o 
  -8   8  17       61.73       85.92     43.22 o 
  -7   8  17      158.28       71.68     61.88 o 
  -6   8  17       95.00      128.07     31.39 o 
  -5   8  17      249.32      226.88     35.66 o 
  -4   8  17      278.33      336.34    101.79 o 
  -3   8  17      351.66      340.20     60.56 o 
  -2   8  17      356.73      398.56     40.77 o 
  -1   8  17        7.43       46.37     54.21 o 
   0   8  17      946.42      867.01     95.07 o 
   1   8  17        3.96       65.26     31.83 o 
   2   8  17      410.71      466.69     52.04 o 
   3   8  17      361.39      424.87     57.55 o 
   4   8  17      284.04      301.58     48.18 o 
   5   8  17      242.22      222.74     85.70 o 
   6   8  17       91.43       97.44     39.17 o 
   7   8  17      173.85      176.06     51.42 o 
   8   8  17       68.42       70.09     40.15 o 
   9   8  17       29.80       43.03     40.39 o 
  10   8  17       56.52       77.88     34.59 o 
  11   8  17       35.76        7.23     66.10 o 
 -11   9  17       16.30      116.29     57.53 o 
 -10   9  17       99.40      159.14     56.31 o 
  -9   9  17      186.82      172.68     54.47 o 
  -8   9  17       84.28      101.44     62.00 o 
  -7   9  17       53.37       28.42     29.95 o 
  -6   9  17      143.77      135.58     33.82 o 
  -5   9  17        9.71       -2.75     27.67 o 
  -4   9  17      199.44      185.62     33.82 o 
  -3   9  17       33.57       58.01     27.54 o 
  -2   9  17       79.52      108.17     28.82 o 
  -1   9  17      204.66      219.58     41.45 o 
   0   9  17       13.17      -23.73     23.73 o 
   1   9  17      195.73      148.90     29.97 o 
   2   9  17      104.10      137.28     28.25 o 
   3   9  17       29.85      -36.72     36.72 o 
   4   9  17      212.55      210.60     44.07 o 
   5   9  17        5.77      -29.18     61.82 o 
   6   9  17      169.19      141.27     41.76 o 
   7   9  17       55.14       81.96    126.70 o 
   8   9  17       91.23       83.46     41.26 o 
   9   9  17      166.59      174.63     46.75 o 
  10   9  17      104.81      121.41     52.03 o 
  11   9  17        9.88      102.82     52.64 o 
 -10  10  17       21.93       45.29     52.64 o 
  -9  10  17      126.31      119.97     55.09 o 
  -8  10  17      259.51      234.11     49.41 o 
  -7  10  17      123.98      138.04     35.23 o 
  -6  10  17       27.89       56.12     31.64 o 
  -5  10  17       53.26       60.29     30.33 o 
  -4  10  17       46.28       42.78     28.64 o 
  -3  10  17      180.28      208.58     33.90 o 
  -2  10  17      241.44      189.75     32.76 o 
  -1  10  17       51.57       82.49     28.02 o 
   0  10  17      102.50       70.58     27.52 o 
   1  10  17       69.04      116.11     28.29 o 
   2  10  17      229.94      229.15     70.46 o 
   3  10  17      229.04      126.10     47.75 o 
   4  10  17       41.00       68.55     42.84 o 
   5  10  17       50.72       21.75     37.27 o 
   6  10  17       33.27       94.31     48.35 o 
   7  10  17      135.58      183.37     45.93 o 
   8  10  17      254.05      229.52     50.24 o 
   9  10  17      130.08      154.63     72.84 o 
  10  10  17       13.31       37.95     48.96 o 
  -9  11  17      120.50      200.76     63.66 o 
  -8  11  17       81.77      157.73     40.66 o 
  -7  11  17       22.60       35.56     34.16 o 
  -6  11  17      180.31      172.43     37.55 o 
  -5  11  17        7.42        7.95     29.66 o 
  -4  11  17       78.27       84.04     31.26 o 
  -3  11  17      158.63      122.97     31.00 o 
  -2  11  17       66.48       54.73     28.30 o 
  -1  11  17       41.45       43.30     27.81 o 
   0  11  17        2.52      -20.78     25.12 o 
   1  11  17       31.33       10.58     25.53 o 
   2  11  17       88.10       83.94     36.90 o 
   3  11  17      134.96       91.81     47.74 o 
   4  11  17       75.65       73.45     45.29 o 
   5  11  17        5.02       14.73     38.30 o 
   6  11  17      183.32      194.38     46.08 o 
   7  11  17       28.76       63.76     42.08 o 
   8  11  17       87.97      107.40     46.37 o 
   9  11  17      106.05      117.52     53.86 o 
  -8  12  17       63.13        1.22     61.21 o 
  -7  12  17       80.32      154.74     41.11 o 
  -6  12  17       11.29        8.67     33.08 o 
  -5  12  17       90.95       81.48     33.93 o 
  -4  12  17       87.75      119.70     34.52 o 
  -3  12  17       27.56       -5.76     27.76 o 
  -2  12  17       98.10       96.52     31.62 o 
  -1  12  17        4.30       -6.36     26.53 o 
   0  12  17      111.71       74.54     30.55 o 
   1  12  17        3.49      -29.34     45.90 o 
   2  12  17      112.40      101.55     38.81 o 
   3  12  17       23.66      -23.26     42.84 o 
   4  12  17       84.79       82.02     47.74 o 
   5  12  17       77.53       47.74     47.74 o 
   6  12  17        7.72       11.93     41.82 o 
   7  12  17       84.31      173.82     48.43 o 
   8  12  17       68.84      154.24     55.09 o 
  -7  13  17        4.40      -51.41     51.41 o 
  -6  13  17       62.13       54.46     52.02 o 
  -5  13  17       15.91        5.28     34.33 o 
  -4  13  17       21.17       49.96     33.57 o 
  -3  13  17       71.34       50.66     31.87 o 
  -2  13  17        5.14      -10.67     27.14 o 
  -1  13  17       20.27       28.33     28.53 o 
   0  13  17        2.95       -5.24     27.33 o 
   1  13  17       32.22       14.02     39.41 o 
   2  13  17        3.56       17.21     37.93 o 
   3  13  17       75.06       84.46     51.41 o 
   4  13  17       14.97       40.39     47.74 o 
   5  13  17       13.33      -19.59     46.51 o 
   6  13  17       56.56       71.79     46.94 o 
   7  13  17        1.90       14.69     48.96 o 
  -5  14  17       13.65      -24.48     55.08 o 
  -4  14  17       35.68       22.48     58.14 o 
  -3  14  17        8.61       -0.31     34.11 o 
  -2  14  17      143.33      174.97     40.95 o 
  -1  14  17       20.28        9.54     30.29 o 
   0  14  17       66.81        5.03     42.06 o 
   1  14  17       16.88        6.57     69.77 o 
   2  14  17      167.06       91.56     43.40 o 
   3  14  17       10.28       -7.34     50.19 o 
   4  14  17       36.14       50.19     52.64 o 
   5  14  17        7.20       11.02     51.41 o 
   0   0  18     2734.64     2747.92    140.50 o 
   1   0  18      917.45     1174.12     53.89 o 
   2   0  18      137.23      150.86     19.19 o 
   3   0  18     1024.33     1057.83     56.27 o 
   4   0  18      800.12      795.38    112.98 o 
   5   0  18      132.63      140.02     23.32 o 
   6   0  18       82.13       68.68     27.21 o 
   7   0  18      443.92      423.26     71.19 o 
   8   0  18       96.15       96.91     28.80 o 
   9   0  18      374.66      389.61     93.45 o 
  10   0  18       29.89      -53.73    162.80 o 
  11   0  18       83.27       40.35     47.33 o 
  12   0  18        1.33      -34.57     47.58 o 
  13   0  18        0.01       57.53     56.31 o 
 -13   1  18        5.74       33.05     55.08 o 
 -12   1  18       19.06       -9.87     48.67 o 
 -11   1  18       28.67       13.39     44.04 o 
 -10   1  18      234.29      181.24     74.68 o 
  -9   1  18      113.63       64.32    108.34 o 
  -8   1  18      247.23      263.64     73.68 o 
  -7   1  18      221.33      224.68     60.46 o 
  -6   1  18       15.01       49.05     39.40 o 
  -5   1  18       75.27       91.62     35.69 o 
  -4   1  18      283.33      274.46     46.83 o 
  -3   1  18      284.76      339.30     46.87 o 
  -2   1  18      965.51      904.42     66.84 o 
  -1   1  18      485.15      580.63     37.38 o 
   0   1  18       12.46       36.43     14.78 o 
   1   1  18      503.41      597.67     31.83 o 
   2   1  18      896.17      887.17     45.43 o 
   3   1  18      276.39      333.61     37.77 o 
   4   1  18      270.88      281.76     30.04 o 
   5   1  18       72.03       85.66     37.81 o 
   6   1  18       25.31       25.44     41.77 o 
   7   1  18      220.80      263.22     33.58 o 
   8   1  18      215.50      207.70     48.29 o 
   9   1  18      113.62      119.08     30.89 o 
  10   1  18      216.17      152.63     97.94 o 
  11   1  18       30.51       42.04     47.15 o 
  12   1  18       17.60       24.93     83.85 o 
  13   1  18        6.94      -33.05     53.86 o 
 -13   2  18        3.20       -9.79     50.19 o 
 -12   2  18       19.36      -43.56    158.52 o 
 -11   2  18       47.78      -21.46    104.05 o 
 -10   2  18      198.19      216.21     67.33 o 
  -9   2  18      709.59      640.82    143.90 o 
  -8   2  18       89.22      127.58     44.54 o 
  -7   2  18      287.54      307.30     47.91 o 
  -6   2  18      230.33      248.82     39.47 o 
  -5   2  18       23.72       65.67     27.11 o 
  -4   2  18      319.88      400.19    123.47 o 
  -3   2  18      825.34      832.13     45.03 o 
  -2   2  18      244.40      170.73     23.00 o 
  -1   2  18      754.96      900.01     47.70 o 
   0   2  18      681.75      774.34     64.92 o 
   1   2  18      704.98      855.52     47.72 o 
   2   2  18      247.50      219.77     20.19 o 
   3   2  18      799.39      773.88     39.17 o 
   4   2  18      307.37      353.43     28.87 o 
   5   2  18       29.66        0.86     30.50 o 
   6   2  18      218.40      276.91     62.86 o 
   7   2  18      324.37      302.98     35.65 o 
   8   2  18       90.97       40.86     28.96 o 
   9   2  18      673.57      736.36     64.58 o 
  10   2  18      194.96      211.53     54.43 o 
  11   2  18       32.98        0.54     49.09 o 
  12   2  18       20.85       64.71     51.65 o 
  13   2  18        2.94      -52.63     52.63 o 
 -13   3  18        6.70       46.51     55.08 o 
 -12   3  18        2.23      -22.56     47.66 o 
 -11   3  18       21.92        2.91     45.21 o 
 -10   3  18      362.47      295.25     59.12 o 
  -9   3  18       36.68      101.13     69.77 o 
  -8   3  18      123.27      140.79     50.80 o 
  -7   3  18       31.82       44.16     81.39 o 
  -6   3  18       21.67       51.20     32.55 o 
  -5   3  18       83.16       43.79     49.56 o 
  -4   3  18       61.23      113.52     32.39 o 
  -3   3  18       65.92       72.78     57.55 o 
  -2   3  18      635.29      542.73     45.36 o 
  -1   3  18      412.28      453.52     75.51 o 
   0   3  18      735.11      892.62     74.72 o 
   1   3  18      434.11      536.98     42.85 o 
   2   3  18      643.73      623.14     37.74 o 
   3   3  18       60.38       62.61     18.10 o 
   4   3  18       62.52       69.95     41.47 o 
   5   3  18       69.82       31.27     24.41 o 
   6   3  18       32.69       62.92     25.80 o 
   7   3  18       28.43       74.88     27.82 o 
   8   3  18      141.62      137.81     30.94 o 
   9   3  18       37.12       16.13     28.80 o 
  10   3  18      341.42      309.55    108.97 o 
  11   3  18       20.24       15.39     46.73 o 
  12   3  18        1.37       66.98     69.77 o 
  13   3  18        8.89       35.50     58.76 o 
 -13   4  18       11.35       53.86     56.31 o 
 -12   4  18       12.17       40.39     52.64 o 
 -11   4  18       26.91       52.69     48.48 o
[truncated: 79,302 more chars]
